# Supplementary material for: Functional Landscape of African Swine Fever Virus–Host and Virus–Virus Protein Interactions
Source: Viruses. 2023 Jul 27;15(8):1634. doi: 10.3390/v15081634 (PMC10459248; doi:10.3390/v15081634)
Supplement: Supplementary file 1 [file viruses-15-01634-s001.zip]

Archive with 3 entries (3 files):
- Supplementary_Figure_S1_revised.png
- Supplementary_Tables_S1-S3_revised.xlsx
- Supplemetary Methods File S1_revised.pdf
