# Supplementary material for: Functional Landscape of African Swine Fever Virus–Host and Virus–Virus Protein Interactions
Source: Viruses. 2023 Jul 27;15(8):1634. doi: 10.3390/v15081634 (PMC10459248; doi:10.3390/v15081634)
Supplement: Supplementary file 1 [file viruses-15-01634-s001.zip › Supplementary_Tables_S1-S3_revised.xlsx]

## Sheet: Table legends
Table S1 PPIs list
Publication year	publication year
Bait ASFV protein	gene symbol referring to the ASFV protein bait
Essential for replication	role of ASFV protein in virus replication: essential/non-essential/partially/unknown.
Non-/structural	presence of ASFV protein in the virus particle: structural/non-structural/unknown.
Expression kinetics	phase of infection in which ASFV protein is expressed: early/late/early and late/uncertain.
Bait protein origin	ASFV isolates from which the bait sequence originates
Prey Host/ASFV protein	gene symbol referring to the host or ASFV protein prey
Prey protein ID	protein identifier (Ensembl or Uniprot)
Prey protein name	protein name (Uniprot)
Prey protein origin	species (or ASFV isolates) from which the bait sequence originates
Molecular mechanism	molecular mechanism of the protein-protein interaction
Cellular process	cellular process in which the protein-protein interaction (GO term)
Pathway	cellular pathway (KEGG)
Identification method	experimental method used for protein-protein interaction identification
Used cell line	cell line(s) in which bait and prey proteins were expressed
Reference	first author and year of publication
PubMed (or DOI) ID	PubMed (or DOI) identifier
Table S2 cytoHubba
node_name	protein identifier
MCC	Maximal Clique Centrality	Algorithms used to determine network parameters for the nodes. Please refer to the publication by Chin et al., 2014, "cytoHubba: identifying hub objects and sub-networks from complex interactome", 10.1186/1752-0509-8-S4-S11, for details.
DMNC	Density of Maximum Neighborhood Component
MNC	Maximum Neighborhood Component
Degree	Degree
EPC	Edge Percolated Component
BottleNeck	BottleNeck
EcCentricity	EcCentricity
Closeness	Closeness
Radiality	Radiality
Betweenness	Betweenness
Stress	Stress
ClusteringCoefficient	ClusteringCoefficient
Table S3 GTEA-gProfiler
Query	identifier of the query, represents the list of proteins interacting with ASFV proteins from Table S1
Significant	boolean indicating if is the result significant
p_value	p-value of the test
Term_size	number of the annotated genes
Query_size	number of genes in query
Intersection_size	intersection of term_size and query_size
Precision	term_size/query_size
Recall	intersection_size/term_size
Term_id	ID of the annotation term
Source	source database of the annotation term
Term_name	name of the term
Effective_domain_size	size of the domain

## Sheet: Table S1 PPIs list
Publication year	Bait ASFV protein	Essential for replication	Non-/structural	Expression kinetics	Bait protein origin	Prey Host/ASFV protein	Prey protein ID	Prey protein name	Prey protein origin	Molecular mechanism	Cellular process	Pathway	Identification method	Used cell line	Reference	PubMed (or DOI) ID
1998	A238L	non-essential	non-structural	early	BA71V	PPP3CA (CaN)	ENSSSCP00000009781	Protein phosphatase 3 catalytic subunit alpha	Swine	-	Antiviral immune responses	NF-kB pathway	Y2H, Co-immunoprecipitation	pig macrophage cDNA library, Vero	Miskin et al. 1998	9677199
1998	A238L*	non-essential	non-structural	early	BA71V	RELA	ENSP00000354218	Transcription factor p65	Unknown	Prevent NF-kB binding to DNA and to dissociate already active p65-p50 NF-kB dimers from it	Antiviral immune responses	NF-kB pathway	Co-immunoprecipitation	COS	Revilla et al. 1998	9479002
2000	A238L*	non-essential	non-structural	early	BA71V	RELA	ENSCSAP00000004243	Transcription factor p65	Monkey	Forms A238L-RELA complex and blocks nuclear translocation of RELA	Antiviral immune responses	NF-kB pathway	Co-immunoprecipitation	Vero	Tait et al. 2000	10934190
2001	A224L	non-essential	non-structural	late	BA71V	CASP3 (p17)	ENSCSAP00000015040	Caspase-3 subunit p17	Monkey	-	Cell death	Apoptosis	Co-immunoprecipitation	Vero	Nogal et al. 2001	11222676
2001	E120R	essential	structural	late	BA71	B646L	P22776	Hexon protein p72	ASFV BA71V	Mediates incorporation of E120R to the virus particle	Virus assembly	-	Co-immunoprecipitation	Vero	Andres et al. 2001	11435554
2001	E183L	essential	structural	late	Unknown	DYNLL1	ENSSSCP00000010570	Dynein light chain 1	Swine	Interacts via the motif SQT at the C-terminus	Intracellular trafficking	Cytoplasmic transport	Y2H, Co-immunoprecipitation, Co-localization	pig macrophage cDNA library, Vero	Alonso et al. 2001	11559815
2002	H339R	unknown	non-structural	late	Malawi LIL20/1	NACA	ENSSSCP00000029600	Nascent polypeptide-associated complex subunit alpha	Swine	-	Cellular translation	-	Y2H, Co-immunoprecipitation, Co-localization	pig macrophage cDNA library, BS-C-1	Goatley et al. 2002	12208975
2003	S273R	essential	structural	late	Unknown	CP530R	Q65179	Polyprotein pp62	ASFV BA71V	Cleaves the viral polyproteins CP2475L and CP530R to mature products and intermediate precursors	Virus assembly	-	Co-expression	Vero	Alejo et al. 2003	12719549
2003	S273R	essential	structural	late	Unknown	CP2475L	Q08358	Polyprotein pp220	ASFV BA71V	Cleaves the viral polyproteins CP2475L and CP530R to mature products and intermediate precursors	Virus assembly	-	Co-expression, Co-localization	Vero	Alejo et al. 2003	12719549
2004	EP402R	non-essential	structural	late	Malawi LIL20/1	DBNL (SH3P7)	ENSSSCP00000017711	Drebrin-like protein	Swine	Interacts via the C-terminal domain	Intracellular trafficking	Cytoplasmic transport	Y2H, Co-localization, Co-immunoprecipitation	pig macrophage cDNA library	Kay-Jackson et al. 2004	14718626
2006	A151R	essential	non-structural	early and late	BA71V	E248R	Q65200	Inner membrane protein pE248R	ASFV BA71V	Mediates oxidation of E248R	Virus assembly	-	Co-immunoprecipitation	Vero	Rodriguez et al. 2006	16537584
2006	A238L	non-essential	non-structural	early	BA71V	EP300	ENSP00000263253	Histone acetyltransferase p300	Unknown	Displaces EP300 from the CRE/Ƙ3 complex	Antiviral immune responses	NF-kB pathway	Co-localization, Co-immunoprecipitation	Vero, Jurkat	Granja et al. 2006	16365438
2006	B119L	partially	non-structural	late	BA71V	A151R	Q65140	Protein A151R	ASFV BA71V	-	Virus assembly	-	Co-immunoprecipitation	Vero	Rodriguez et al. 2006	16537584
2008	A179L	unknown	non-structural	early and late	BA71V	P15-tBID	ENSSSCP00000000817	BH3-interacting domain death agonist p15	Swine	-	Cell death	Apoptosis	Y2H	Y190 yeast strain	Galindo et al. 2008; Banjara et al. 2017	18329683; 28053104
2008	A179L	unknown	non-structural	early and late	BA71V	BAK1	ENSP00000363591	Bcl-2 homologous antagonist/killer	Human	-	Cell death	Apoptosis	Y2H	Y190 yeast strain	Galindo et al. 2008; Banjara et al. 2017	18329683; 28053104
2008	A179L	unknown	non-structural	early and late	BA71V	BAX	ENSP00000293288	Apoptosis regulator BAX	Human	-	Cell death	Apoptosis	Y2H	Y190 yeast strain	Galindo et al. 2008; Banjara et al. 2017	18329683; 28053104
2008	A179L	unknown	non-structural	early and late	BA71V	BBC3 (PUMA)	ENSP00000395862	Bcl-2-binding component 3, isoforms 1/2	Human	-	Cell death	Apoptosis	Y2H	Y190 yeast strain	Galindo et al. 2008	18329683
2008	A179L	unknown	non-structural	early and late	BA71V	Hrk (DP5)	ENSMUSP00000057532	Activator of apoptosis harakiri	Mouse	-	Cell death	Apoptosis	Y2H	Y190 yeast strain	Galindo et al. 2008	18329683
2008	A179L	unknown	non-structural	early and late	BA71V	Bad	ENSMUSP00000025910	Bcl2-associated agonist of cell death	Mouse	-	Cell death	Apoptosis	Y2H, Co-immunoprecipitation	Y190 yeast strain, BSC1 cells, E. coli BL21(DE3)	Galindo et al. 2008; Banjara et al. 2017	18329683; 28053104
2008	A179L	unknown	non-structural	early and late	BA71V	BIK	ENSP00000216115	Bcl-2-interacting killer	Human	-	Cell death	Apoptosis	Y2H, Co-immunoprecipitation	Y190 yeast strain, BSC1 cells, E. coli BL21(DE3)	Galindo et al. 2008	18329683
2008	A179L	unknown	non-structural	early and late	BA71V	Biklk	ENSMUSP00000016902	Bcl-2-interacting killer	Mouse	-	Cell death	Apoptosis	Y2H, Co-immunoprecipitation	Y190 yeast strain, BSC1 cells, E. coli BL21(DE3)	Galindo et al. 2008	18329683
2008	A179L	unknown	non-structural	early and late	BA71V	BimEL	ENSMUSP00000105970	Bcl-2-like protein 11, isoform BimEL	Mouse	-	Cell death	Apoptosis	Y2H, Co-immunoprecipitation	Y190 yeast strain, BSC1 cells, E. coli BL21(DE3)	Galindo et al. 2008	18329683
2008	A179L	unknown	non-structural	early and late	BA71V	BimL	ENSMUSP00000099499	Bcl-2-like protein 11, isoform BimL	Mouse	-	Cell death	Apoptosis	Y2H, Co-immunoprecipitation	Y190 yeast strain, BSC1 cells, E. coli BL21(DE3)	Galindo et al. 2008	18329683
2008	A179L	unknown	non-structural	early and late	BA71V	BimS	ENSMUSP00000019281	Bcl-2-like protein 11, isoform BimS	Mouse	-	Cell death	Apoptosis	Y2H, Co-immunoprecipitation	Y190 yeast strain, BSC1 cells, E. coli BL21(DE3)	Galindo et al. 2008	18329683
2008	A179L	unknown	non-structural	early and late	BA71V	Bmf	ENSMUSP00000159051	Bcl-2-modifying factor	Mouse	-	Cell death	Apoptosis	Y2H, Co-immunoprecipitation	Y190 yeast strain, BSC1 cells, E. coli BL21(DE3)	Galindo et al. 2008; Banjara et al. 2017	18329683; 28053104
2008	A179L	unknown	non-structural	early and late	BA71V	P13-tBID	ENSSSCP00000000817	BH3-interacting domain death agonist p13	Swine	-	Cell death	Apoptosis	Y2H, Co-immunoprecipitation, Co-localization	Y190 yeast strain, Vero	Galindo et al. 2008; Banjara et al. 2017	18329683; 28053104
2008	CP204L	essential	structural	early	E70	HNRNPK	ENSSSCP00000026450	heterogeneous nuclear ribonucleoprotein K	Swine	Interacts with KH1 and KH2 domains of HNRNPK	Cellular translation	-	Y2H, Co-immunoprecipitation, Co-localization	pig macrophage cDNA library, Vero	Hernaez et al. 2008	18775702
2010	DP71L	non-essential	non-structural	early	Malawi LIL20/1	EIF2A	ENSP00000417229	Eukaryotic translation initiation factor 2A	Human	Forms a ternary complex DP71L-PPP1C-EIF2A and acts through PPP1C isoforms to dephosphorylate EIF2A	Cellular translation	-	Co-immunoprecipitation	293-FT	Zhang et al. 2010	20702639
2010	DP71L	non-essential	non-structural	early	Malawi LIL20/1	PPP1CA	ENSP00000326031	Serine/threonine-protein phosphatase PP1-alpha catalytic subunit	Human	Forms a ternary complex DP71L-PPP1C-EIF2A and acts through PPP1C isoforms to dephosphorylate EIF2A	Cellular translation	-	Y2H, Co-immunoprecipitation	PJ69-4α, 293-FT	Zhang et al. 2010	20702639
2010	DP71L	non-essential	non-structural	early	Malawi LIL20/1	PPP1CB	ENSP00000378769	Serine/threonine-protein phosphatase PP1-beta catalytic subunit	Human	Forms a ternary complex DP71L-PPP1C-EIF2A and acts through PPP1C isoforms to dephosphorylate EIF2A	Cellular translation	-	Y2H, Co-immunoprecipitation	PJ69-4α, 293-FT	Zhang et al. 2010	20702639
2010	DP71L	non-essential	non-structural	early	Malawi LIL20/1	PPP1CC	ENSP00000341779	Serine/threonine-protein phosphatase PP1-gamma catalytic subunit	Human	Forms a ternary complex DP71L-PPP1C-EIF2A and acts through PPP1C isoforms to dephosphorylate EIF2A	Cellular translation	-	Y2H, Co-immunoprecipitation	PJ69-4α, 293-FT	Zhang et al. 2010	20702639
2012	A179L	unknown	non-structural	early and late	BA71V	BECN1	ENSP00000355231	Beclin-1	Unknown	Interacts via BH3 homology domain	Intracellular trafficking	Autophagy	Y2H, Co-immunoprecipitation, Co-localization	Y190 yeast strain, Vero	Hernaez et al. 2012	23228131
2015	EP402R	non-essential	structural	late	E70	AP1G1	ENSCSAP00000000622	AP-1 complex subunit gamma-1	Monkey	Interacts via the C-terminal domain	Intracellular trafficking	Cytoplasmic transport	Co-immunoprecipitation, Co-localization	COS	Perez-Nunez et al. 2015	25915900
2016	EP152R	essential	non-structural	early	Georgia 2007/1	TMEM87A	ENSSSCP00000052301	Transmembrane protein 87A	Swine	-	Intracellular trafficking	Others	Y2H	pig macrophage cDNA library	Borca et al. 2016	27497620
2016	EP152R	essential	non-structural	early	Georgia 2007/1	SGTA	ENSSSCP00000014315	Small glutamine rich tetratricopeptide repeat containing alpha	Swine	-	Intracellular trafficking	Others	Y2H	pig macrophage cDNA library	Borca et al. 2016	27497620
2016	EP152R	essential	non-structural	early	Georgia 2007/1	BAG6	ENSSSCP00000030229	Large proline-rich protein BAG6	Swine	-	Cell death	Apoptosis	Y2H, Co-localization	pig macrophage cDNA library, Vero	Borca et al. 2016	27497620
2017	D250R	unknown	non-structural	early	BA71V	RPL23A	-	60S ribosomal protein L23a	Monkey	-	Cellular translation	-	Co-immunoprecipitation	Vero	Quintas et al. 2017	29021398
2018	L83L	non-essential	non-structural	early	Georgia 2007/1	IL1B	ENSSSCP00000008635	Interleukin-1 beta	Swine	Interacts via the FTSE motif at the C-terminus	Antiviral immune responses	NLRP3 inflammasome pathway	Y2H, Co-localization	pig macrophage cDNA library, SK6	Borca et al. 2018	29605728
2019	M1249L	unknown	structural	late	HLJ-2018	B646L	CBW46748.1	Hexon protein p72	ASFV HLJ-2018	Interacts with B646L and D117L and forms the zip-per structure, which construct the capsid framework	Virus assembly	-	Cryo-EM	-	Wang et al. 2019	31624094
2019	M1249L	unknown	structural	late	HLJ-2018	D117L	CBW46773.1	Minor capsid protein p17	ASFV HLJ-2018	Interacts with B646L and D117L and forms the zip-per structure, which construct the capsid framework	Virus assembly	-	Cryo-EM	-	Wang et al. 2019	31624094
2020	E199L	essential	structural	late	Unknown	PYCR2	ENSSSCP00000011573	Pyrroline-5-carboxylate reductase 2	Swine	Induces autophagy by PYCR2 downregulation	Intracellular trafficking	Autophagy	Co-immunoprecipitation, Co-localization	Vero, HEK-293T	Chen et al. 2020	33830435
2020	E66L	non-essential	unknown	uncertain	SY18	PKR	ENSP00000233057	Protein kinase R	Human	-	Cellular translation	-	Co-immunoprecipitation, Co-localization	HEK293T	Shen et al. 2020	33328305
2020	I215L	essential	non-structural	early	BA71V	Cul4B	ENSP00000384109	Cullin-4B	Human	-	Cellular translation	-	Co-localization, Co-immunoprecipitation	HEK293T, Vero	Barrado-Gil et al. 2020	33384682
2020	I215L	essential	non-structural	early	BA71V	RPS23	ENSSSCP00000015028	40S ribosomal protein S23	Swine	-	Cellular translation	-	Y2H, Co-localization	pig macrophage cDNA library, Vero	Barrado-Gil et al. 2020	33384682
2020	I215L	essential	non-structural	early	BA71V	eIF4E	ENSSSCP00000010700	Eukaryotic translation initiation factor 4E	Swine	-	Cellular translation	-	Y2H, Co-localization, Co-immunoprecipitation	pig macrophage cDNA library, Vero	Barrado-Gil et al. 2020	33384682
2020	MGF360-16R	non-essential	non-structural	early	Georgia 2007/1	SDCBP	ENSSSCP00005009593	Syndecan-binding protein 1	Swine	-	Intracellular trafficking	Others	Y2H, Co-localization	SK6	Ramírez-Medina et al. 2020	31947814
2020	MGF360-16R	non-essential	non-structural	early	Georgia 2007/1	SERTAD3	ENSSSCP00000025113	SERTA domain-containing protein 3	Swine	-	Intracellular trafficking	Others	Y2H, Co-localization	SK6	Ramírez-Medina et al. 2020	31947814
2021	E120R	essential	structural	late	CN/GS/2018	IRF3	ENSSSCP00000003447	Interferon regulatory factor 3	Swine	Interacts via 72-73aa, reduces phosphorylation of IRF3 and blocks its interaction with TBK1	Antiviral immune responses	cGAS-STING pathway	Co-immunoprecipitation	PAMs	Liu et al. 2021	34190598
2021	E199L	essential	structural	late	HLJ/2018	MCL-1	ENSP00000358022	Induced myeloid leukemia cell differentiation protein Mcl-1	Unknown	-	Cell death	Apoptosis	Co-immunoprecipitation	HEK293T	Li et al. 2021	34835046
2021	E199L	essential	structural	late	HLJ/2018	BCL-W	ENSP00000250405	Bcl-2-like protein 2	Unknown	-	Cell death	Apoptosis	Co-immunoprecipitation	HEK293T	Li et al. 2021	34835046
2021	E199L	essential	structural	late	HLJ/2018	BCL-2A1	ENSP00000267953	Bcl-2-related protein A1	Unknown	-	Cell death	Apoptosis	Co-immunoprecipitation	HEK293T	Li et al. 2021	34835046
2021	E199L	essential	structural	late	HLJ/2018	BCL-XL	ENSP00000302564	Bcl-2-like protein 1	Unknown	Interacts with the BH3 domain of BCL-XL	Cell death	Apoptosis	Co-immunoprecipitation	HEK293T	Li et al. 2021	34835046
2021	F317L	essential	structural	late	Unknown	IKKB (IKBKB)	ENSP00000430684	Inhibitor of nuclear factor kappa-B kinase subunit beta	Human	Reduces phosphorylation of IKKB and suppresses its kinase activity towards IκBα	Antiviral immune responses	NF-kB pathway	Co-immunoprecipitation, Co-localization	HEK293T	Yang et al. 2021	34668754
2021	MGF360-12L	unknown	unknown	early	Unknown	KPNA2	ENSP00000438483	Importin subunit alpha-1	Human	Interrupts the interaction of RELA with importins KPNA2, KPNA3 and KPNA4, leading to retention of RELA in cytoplasm	Antiviral immune responses	NF-kB pathway	Co-immunoprecipitation	HeLa	Zhuo et al. 2021	33141406
2021	MGF360-14L	unknown	unknown	early	SY18	TRIM21	ENSSSCP00000015699	E3 ubiquitin-protein ligase TRIM21	Swine	Promotes degradation of IRF3 via TRIM21-mediated K63-linked ubiquitination	Antiviral immune responses	cGAS-STING pathway	Co-immunoprecipitation, Co-localization	PK15, HEK293T	Wang et al. 2021	35096660
2021	MGF505-11L	unknown	non-structural	early	SY18	STING	ENSSSCP00000015264	Stimulator of interferon genes protein	Swine	Promotes degradation of STING by the lysosomal, ubiquitin-proteasome and autophagy pathways	Antiviral immune responses	cGAS-STING pathway	Co-immunoprecipitation	HEK293T	Yang et al. 2021	34710767
2021	MGF505-7R	non-essential	non-structural	early	Unknown	IKKA (CHUK)	ENSSSCP00000002133	Inhibitor of nuclear factor kappa-B kinase subunit alpha	Swine	-	Antiviral immune responses	NF-kB pathway	Co-immunoprecipitation	PAMs	Li et al. 2021	34310655
2021	MGF505-7R	non-essential	non-structural	early	CN/GS/2018	HES5	ENSSSCP00030008120	Transcription factor HES-5	Swine	Downregulates HES5 expression	Antiviral immune responses	IFNs-activated pathways	Co-immunoprecipitation	HEK293T, PAMs	Li et al. 2021	34517008
2021	MGF505-7R	non-essential	non-structural	early	CN/GS/2018	JAK2	ENSSSCP00000029236	Tyrosine-protein kinase JAK2	Swine	Inhibits the expression of JAK2 via downregulating the expression of HES5	Antiviral immune responses	IFNs-activated pathways	Co-immunoprecipitation	HEK293T, PAMs	Li et al. 2021	34517008
2021	MGF505-7R	non-essential	non-structural	early	Unknown	NLRP3	ENSSSCP00000014820	NACHT, LRR and PYD domains-containing protein 3	Swine	Interacts with NACHT and LRR domains of NLRP3 and inhibits NLRP3 inflammasome assembly	Antiviral immune responses	NLRP3 inflammasome pathway	Co-immunoprecipitation	PAMs	Li et al. 2021	34310655
2021	MGF505-7R	non-essential	non-structural	early	CN/GS/2018	JAK1	ENSSSCP00030027873	Tyrosine-protein kinase JAK1	Swine	Promotes RNF125-mediated JAK1 degradation	Antiviral immune responses	IFNs-activated pathways	Co-immunoprecipitation	HEK293T, PAMs	Li et al. 2021	34517008
2021	MGF505-7R	non-essential	non-structural	early	Unknown	IRF3	ENSSSCP00000003447	Interferon regulatory factor 3	Swine	Reduces phosphorylation and blocks nuclear translocation of IRF3	Antiviral immune responses	cGAS-STING pathway	Co-immunoprecipitation	PAMs	Li et al. 2021	34310655
2021	MGF505-7R	non-essential	non-structural	early	CN/GS/2018	RNF125	ENSSSCP00000004036	RING-type E3 ubiquitin transferase	Swine	Upregulates RNF125 expression	Antiviral immune responses	IFNs-activated pathways	Co-immunoprecipitation	HEK293T, PAMs	Li et al. 2021	34517008
2021	MGF505-7R	non-essential	non-structural	early	Unknown	UKL1	ENSSSCP00000010404	Serine/threonine-protein kinase ULK1	Swine		Antiviral immune responses	cGAS-STING pathway	Co-immunoprecipitation	HEK293T, PAMs	Dan et al. 2021	33712518
2021	MGF505-7R	non-essential	non-structural	early	Unknown	STING	ENSSSCP00000015264	Stimulator of interferon genes protein	Swine		Antiviral immune responses	cGAS-STING pathway	Co-immunoprecipitation, Co-localization	HEK293T, PAMs	Dan et al. 2021	33712518
2022	A137R	non-essential	structural	late	HLJ/2018	TBK1	ENSSSCP00000044623	TANK-binding kinase 1	Swine	Promotes the autophagy-mediated lysosomal degra-dation of TBK1, leading to retention of IRF3 in cytoplasm	Antiviral immune responses	cGAS-STING pathway	Co-immunoprecipitation	HEK293T	Sun et al. 2022	35412346
2022	C129R	unknown	non-structural	uncertain	Unknown	2',3'-cGAMP	ENSP00000359339	2,3 cyclic GMP-AMP (cGAMP)	Human	Cleaves 2',3'-cGAMP	Antiviral immune responses	cGAS-STING pathway	Co-immunoprecipitation	PK-15	Dodantenna et al. 2022	35861515
2022	CP204L	essential	structural	early	GZ201801	DAB2	ENSSSCP00000017862	Disabled homolog 2	Swine	-	Intracellular trafficking	Cytoplasmic transport	Y2H, Co-localization, Co-immunoprecipitation	PK-15, HEK-293T	Chen et al. 2022	36090090
2022	CP204L	essential	structural	early	GZ201802	RPSA	ENSSSCP00000021621	40S ribosomal protein SA	Swine	-	Cellular translation	-	Y2H, Co-localization, Co-immunoprecipitation	PK-15, HEK-293T	Chen et al. 2022	36090090
2022	CP204L	essential	structural	early	GZ201807	VBP1	ENSSSCP00000028404	Prefoldin subunit 3	Swine	-	Cellular translation	-	Y2H, Co-localization, Co-immunoprecipitation	PK-15, HEK-293T	Chen et al. 2022	36090090
2022	CP204L	essential	structural	early	GZ201803	OAS1	ENSSSCP00000010549	2'-5'-oligoadenylate synthase 1	Swine	-	Antiviral immune responses	Others	Y2H, Co-localization, Co-immunoprecipitation	PAMs, MA104, HEK293T	Chen et al. 2022	36090090
2022	CP204L	essential	structural	early	GZ201804	PARP9	ENSSSCG00000027709	Protein mono-ADP-ribosyltransferase PARP9	Swine	-	Antiviral immune responses	Others	Y2H, Co-localization, Co-immunoprecipitation	PK-15, HEK-293T	Chen et al. 2022	36090090
2022	D117L (P17)	essential	structural	late	China 2018/1	STING	ENSSSCP00000015264	Stimulator of interferon genes protein	Swine	Interacts via N-terminal and middle domain with STING and inhibits its interaction with TBK1 and IKBKE	Antiviral immune responses	cGAS-STING pathway	Co-localization, Co-immunoprecipitation	3D4/21, HEK-293T	Zheng et al. 2022	35844609
2022	D345L	unknown	non-structural	uncertain	Unknown	IKKA (CHUK)	ENSSSCP00000029824	Inhibitor of nuclear factor kappa-B kinase subunit alpha	Swine	Interacts with IKKA and suppresses its kinase activity towards IκBα	Antiviral immune responses	NF-kB pathway	Co-immunoprecipitation	HEK-293T	Chen et al. 2022	35461299
2022	D345L	unknown	non-structural	uncertain	Unknown	IKKB (IKBKB)	ENSSSCP00000002133	Inhibitor of nuclear factor kappa-B kinase subunit beta	Swine	Interacts with IKKB and suppresses its kinase activity towards IκBα	Antiviral immune responses	NF-kB pathway	Co-immunoprecipitation	HEK-293T	Chen et al. 2022	35461299
2022	E199L	essential	structural	late	BA71	LAMP1	ENSP00000333298	Lysosome-associated membrane glycoprotein 1	Human	-	Intracellular trafficking	Viral membrane fusion	Co-immunoprecipitation	HEK293T	Cuesta-Geijo et al. 2022	35081156
2022	E199L	essential	structural	late	BA71	LAMP2	ENSP00000408411	Lysosome-associated membrane glycoprotein 2	Human	-	Intracellular trafficking	Viral membrane fusion	Co-immunoprecipitation	HEK293T	Cuesta-Geijo et al. 2022	35081156
2022	E199L	essential	structural	late	BA71	NPC1	ENSSSCP00000004014	NPC intracellular cholesterol transporter 1	Swine	Interacts with the C-terminal domain of NPC1	Intracellular trafficking	Viral membrane fusion	Co-immunoprecipitation	HEK293T	Cuesta-Geijo et al. 2022	35081156
2022	E248R	essential	structural	late	BA71	LAMP2	ENSP00000408411	Lysosome-associated membrane glycoprotein 2	Human	-	Intracellular trafficking	Viral membrane fusion	Co-immunoprecipitation	HEK293T	Cuesta-Geijo et al. 2022	35081156
2022	E248R	essential	structural	late	BA71	NPC1	ENSSSCP00000004014	NPC intracellular cholesterol transporter 1	Swine	Interacts with the C-terminal domain of NPC1	Intracellular trafficking	Viral membrane fusion	Co-immunoprecipitation	HEK293T	Cuesta-Geijo et al. 2022	35081156
2022	E301R	unknown	non-structural	late	HLJ/18	IRF3	ENSSSCP00000003447	Interferon regulatory factor 3	Swine	Interacts via the N-terminal domain and blocks nuclear translocation of IRF3	Antiviral immune responses	cGAS-STING pathway	Co-immunoprecipitation, Co-localization	PAMs, HEK293T	Liu et al. 2022	36099692
2022	EP364R	unknown	non-structural	late	Unknown	2',3'-cGAMP	ENSP00000359339	2,3 cyclic GMP-AMP (cGAMP)	Human	Cleaves 2',3'-cGAMP and inhibits its binding to STING	Antiviral immune responses	cGAS-STING pathway	Co-immunoprecipitation	PK-15	Dodantenna et al. 2022	35861515
2022	I215L	essential	non-structural	early	HLJ/18	RNF41	ENSSSCP00000022928	E3 ubiquitin ligases RNF41	Swine	-	Antiviral immune responses	cGAS-STING pathway	Co-immunoprecipitation	HEK293T	Huang et al. 2022	34759016
2022	I215L	essential	non-structural	early	HLJ/18	RNF138	ENSSSCP00000052660	E3 ubiquitin ligases RNF138	Swine	Mediates degradation of RNF128 via RNF138 to suppress RNF128-mediated K63-linked polyubiquitination of TBK1	Antiviral immune responses	cGAS-STING pathway	Co-immunoprecipitation	HEK293T	Huang et al. 2022	34759016
2022	I215L	essential	non-structural	early	CN/SD/2019	IRF9	ENSSSCP00000002188	Interferon regulatory factor 9	Swine	Promotes IRF9 degradation via the autophagy-lysosome pathway	Antiviral immune responses	IFNs-activated pathways	Co-immunoprecipitation, Co-localization	HEK293T, PAMs	Li et al. 2022	35972295
2022	I267L	essential	structural	early	CN/GS/2018	RNF135 (Riplet)	ENSSSCP00025035761	E3 ubiquitin-protein ligase RNF135	Swine	Prevents RNF135 from catalyzing K63-linked polyubiquitination and activation of RIG-I	Antiviral immune responses	Others	Co-immunoprecipitation	HEK293T	Ran et al. 2022	12208975
2022	M1249L	unknown	structural	late	SY18	IRF3	ENSP00000471896	Interferon regulatory factor 3	Unknown	Promotes lysosomal degradation of IRF3	Antiviral immune responses	cGAS-STING pathway	Co-immunoprecipitation, Co-localization	HEK293T	Cui et al. 2022	35853521
2022	MGF110-7L	unknown	unknown	early	China/2018/AnhuiXCGQ	PDIA3	ENSSSCP00000005064	Protein disulfide-isomerase A3	Swine	-	Others	-	Co-immunoprecipitation, Co-localization	HEK293T	Zhong et al. 2022	36377947
2022	MGF110-7L	unknown	unknown	early	China/2018/AnhuiXCGQ	PSMA4	ENSSSCP00000063330	Proteasome subunit alpha type-4	Swine	-	Others	-	Co-immunoprecipitation, Co-localization	HEK293T	Zhong et al. 2022	36377947
2022	MGF110-7L	unknown	unknown	early	China/2018/AnhuiXCGQ	TMED4	ENSSSCP00000017734	Transmembrane emp24 domain-containing protein 4	Swine	-	Others	-	Co-immunoprecipitation, Co-localization	HEK293T	Zhong et al. 2022	36377947
2022	MGF360-11L	unknown	unknown	early	SY18	TBK1	ENSP00000329967	TANK-binding kinase 1	Human	Promotes degradation and reduces phosphorylation of TBK1	Antiviral immune responses	cGAS-STING pathway	Co-immunoprecipitation	HEK293T	Yang et al. 2022	35073979
2022	MGF360-12L	unknown	unknown	early	Unknown	KPNA3	ENSP00000261667	Importin subunit alpha-4	Human	Interrupts the interaction of RELA with importins KPNA2, KPNA3 and KPNA4, leading to retention of RELA in cytoplasm	Antiviral immune responses	NF-kB pathway	Co-immunoprecipitation	HeLa	Zhuo et al. 2021	33141406
2022	MGF360-9L	non-essential	non-structural	early	CN/GS/2018	STAT1	ENSSSCP00000017010	Signal transducer and activator of transcription 1	Swine	Degrades STAT1 through the apoptotic pathway	Antiviral immune responses	IFNs-activated pathways	Co-immunoprecipitation, Co-localization	HEK293T, PAMs	Zhang et al. 2022	35076286
2022	MGF360-9L	non-essential	non-structural	early	CN/GS/2018	STAT2	ENSSSCP00000000422	Signal transducer and activator of transcription 2	Swine	Degrades STAT2 through the ubiquitin–proteasome pathway	Antiviral immune responses	IFNs-activated pathways	Co-immunoprecipitation, Co-localization	HEK293T, PAMs	Zhang et al. 2022	35076286
2022	MGF505-3R	unknown	non-structural	early	SY18	CGAS	ENSP00000359339	Cyclic GMP-AMP synthase	Human	-	Antiviral immune responses	cGAS-STING pathway	Co-immunoprecipitation	HEK293T	Cheng et al. 2022	https://doi.org/10.1186/s44149-022-00046-8
2022	MGF505-3R	unknown	non-structural	early	SY18	TBK1	ENSP00000329967	TANK-binding kinase 1	Human	Promotes autophagic degradation and reduces phosphorylation of TBK1	Antiviral immune responses	cGAS-STING pathway	Co-immunoprecipitation	HEK293T	Cheng et al. 2022	https://doi.org/10.1186/s44149-022-00046-8
2022	MGF505-3R	unknown	non-structural	early	SY18	IRF3	ENSP00000471896	Interferon regulatory factor 3	Human	Reduces phosphorylation of IRF3	Antiviral immune responses	cGAS-STING pathway	Co-immunoprecipitation	HEK293T	Cheng et al. 2022	https://doi.org/10.1186/s44149-022-00046-8
2022	MGF505-7R	non-essential	non-structural	early	SY18	TBK1	ENSP00000329967	TANK-binding kinase 1	Human	Promotes proteosome-mediated degradation and reduces phosphorylation of TBK1	Antiviral immune responses	cGAS-STING pathway	Co-immunoprecipitation	HEK293T	Yang et al. 2022	36130654
2022	MGF505-7R	non-essential	non-structural	early	SY18	IRF7	ENSP00000380697	Interferon regulatory factor 7	Human	Promotes the autophagy- and proteosome-mediated degradation and reduces phosphorylation of IRF7 ways	Antiviral immune responses	cGAS-STING pathway	Co-immunoprecipitation	HEK293T	Yang et al. 2022	36130654
2022	S273R	essential	structural	late	Unknown	GSDMD	ENSSSCP00000007417	Gasdermin-D	Swine	Cleaves GSDMD at the site G107-A108	Cell death	Pyroptosis	Co-immunoprecipitation, Co-localization	PAMs	Zhao et al. 2022	34890644
2022	S273R	essential	structural	late	China 2018/1	IKBKE	ENSSSCP00000016585	Inhibitor of nuclear factor kappa B kinase subunit epsilon	Swine	Mediates IKBKE de-SUMOylation and blocks its in-teraction with STING	Antiviral immune responses	cGAS-STING pathway	Co-immunoprecipitation, Co-localization	HEK293T, PAMs	Luo et al. 2022	35437104
2023	CP204L	essential	structural	early	Georgia 2007/1	VPS39	ENSSSCP00000032735	Vam6/Vps39-like protein	Swine	Interacts with the CHC repeat of VPS39 and blocks its binding to HOPS complex	Intracellular trafficking	Cytoplasmic transport	Y2H, Co-localization, Co-immunoprecipitation, Mass spectrometry	Gold yeast strain, WSL	Dolata et al. 2023	36722971
2023	E184L	essential	structural	late	Unknown	STING	ENSSSCP00000015264	Stimulator of interferon genes protein	Swine	Inhibits STING oligomerization and STING-TBK1-IRF3 complex formation, leading to retention of IRF3 in cytoplasm	Antiviral immune responses	cGAS-STING pathway	Co-immunoprecipitation, Co-localization	PAMs, HEK293T	Zhu et a.. 2023	36602826
2023	EP153R	non-essential	structural	uncertain	GZ201801	CSF2RA	ENSSSCP00000070285	Granulocyte-macrophage colony-stimulating factor receptor subunit alpha	Swine	Interferes with KAP1-STAT3 binding and promotes the phosphorylation of STAT3 in the nucleus	Antiviral immune responses	IFNs-activated pathways	Co-immunoprecipitation, Co-localization	HEK293T, PK-15	Gao et al. 2023	37022174
2023	EP402R	non-essential	structural	late	HLJ/18	IFNAR1	ENSSSCP00000045034	Interferon alpha/beta receptor 1	Swine	Inhibits interaction of IFNAR1 with TYK2	Antiviral immune responses	IFNs-activated pathways	Co-immunoprecipitation	PAMs, HEK293T	Huang et al. 2023	36971697
2023	EP402R	non-essential	structural	late	HLJ/18	IFNAR2	ENSSSCG00000036556	Interferon alpha/beta receptor 2	Swine	Inhibits interaction of IFNAR2 with JAK1	Antiviral immune responses	IFNs-activated pathways	Co-immunoprecipitation	PAMs, HEK293T	Huang et al. 2023	36971697
2023	EP402R	non-essential	structural	late	HLJ/18	STING	ENSSSCP00000015264	Stimulator of interferon genes protein	Swine	Interacts via C-terminal domain with transmembrane domain of STING and prevents STING translocation to Golgi	Antiviral immune responses	cGAS-STING pathway	Co-immunoprecipitation, Co-localization	PAMs, HEK293T	Huang et al. 2023	36971697
2023	EP84R	essential	structural	late	BA71V	CP2475L	Q08358	Polyprotein pp220	ASFV BA71V	Interacts with the N-terminal domain of CP2475L and guides the formation of the virus core shell	Virus assembly	-	Co-immunoprecipitation, Co-localization	COS	Alejo et al. 2023	36716344
2023	H240R	essential	structural	late	Unknown	NLRP3	ENSSSCP00005041274	NACHT, LRR and PYD domains-containing protein 3	Swine	Interacts with NACHT and LRR domains of NLRP3 and inhibits NLRP3 inflammasome assembly	Antiviral immune responses	NLRP3 inflammasome pathway	Co-immunoprecipitation, Co-localization	HEK293T	Zhou et al. 2022; Huang et al. 2023	36326277; https://doi.org/10.1128/jvi.01227-22
2023	H240R	essential	structural	late	Unknown	NEMO	ENSSSCP00000031038	NF-kappa-B essential modulator	Swine	Interacts with the CC1 domain of NEMO, promotes its degradation and inhibits NEMO-IKKB binding	Antiviral immune responses	NF-kB pathway	Co-immunoprecipitation, Co-localization	HEK293T, PAMs	Zhou et al. 2022; Huang et al. 2023	36326277; https://doi.org/10.1128/jvi.01227-22
2023	I215L	essential	non-structural	early	Arm/07/CBM/c2	STAT2	ENSSSCP00000000422	Signal transducer and activator of transcription 2	Swine	Induces STAT2 ubiquitination and proteasomal deg-radation	Antiviral immune responses	IFNs-activated pathways	Co-immunoprecipitation, Co-localization	PAMs	Riera et al. 2023	36713190
2023	L83L	non-essential	non-structural	early	ASFV SY18	CGAS	ENSP00000359339	Cyclic GMP-AMP synthase	Human	Promotes degradation of CGAS	Antiviral immune responses	cGAS-STING pathway	Co-immunoprecipitation, Co-localization	HEK293T	Cheng et al. 2023	36779759
2023	L83L	non-essential	non-structural	early	ASFV SY18	STING	ENSSSCP00000015264	Stimulator of interferon genes protein	Swine	Promotes TOLLIP-mediated autophagic degradation of STING	Antiviral immune responses	cGAS-STING pathway	Co-immunoprecipitation, Co-localization	PK-15, HEK293T	Cheng et al. 2023	36779759
2023	MGF360-11L	unknown	unknown	early	SY18	IRF7	ENSP00000380697	Interferon regulatory factor 7	Human	Interacts via the C-terminal domain and promotes degradation of IRF7	Antiviral immune responses	cGAS-STING pathway	Co-immunoprecipitation	HEK293T	Yang et al. 2022	35073979
2023	MGF360-12L	unknown	unknown	early	Unknown	KPNA4	ENSP00000334373	Importin subunit alpha-3	Human	Interrupts the interaction of RELA with importins KPNA2, KPNA3 and KPNA4, leading to retention of RELA in cytoplasm	Antiviral immune responses	NF-kB pathway	Co-immunoprecipitation	HeLa	Zhuo et al. 2021	33141406
2023	MGF505-7R	non-essential	non-structural	early	GZ201801	IRF9	ENSSSCP00000002188	Interferon regulatory factor 9	Swine	Inhibits IRF9 nuclear translocation, binding to STAT1/2 and ISGF3 trimerization	Antiviral immune responses	IFNs-activated pathways	Co-immunoprecipitation	HEK293T, A549	Huang et al. 2023	36815839
2023	S273R	essential	structural	late	ASFV CN/GS/2018	DCST1	ENSP00000295542	E3 ubiquitin-protein ligase DCST1	Unknown	Mediates K48-linked polyubiquitination at K55 of STAT2, leading to its degradation	Antiviral immune responses	IFNs-activated pathways	Co-immunoprecipitation	HEK293T	Li et al. 2023	36856422
2023	S273R	essential	structural	late	ASFV CN/GS/2018	STAT2	ENSSSCP00000000422	Signal transducer and activator of transcription 2	Swine	Enhances interaction between STAT2 and DCST1	Antiviral immune responses	IFNs-activated pathways	Co-immunoprecipitation, Co-localization	HEK293T, PAMs	Li et al. 2023	36856422
2023	B646L	essential	structural	late	ASFV HLJ/2018	CD1d	ENSSSCP00000006876	Antigen-presenting glycoprotein CD1d	Swine	Mediates ASFV entry	Intracellular trafficking	Virus entry	Co-immunoprecipitation, Co-localization, Mass spectrometry	PAMs, HEK293T, PAMs	Chen et al. 2023	37254454
2021	EP402R	non-essential	structural	late	ASFV Congo strain	CD58	ENSSSCP00000007188	Lymphocyte function-associated antigen 3	Swine	-	Antiviral immune responses	NF-kB pathway	Co-immunoprecipitation, Co-localization	PK15	Chaulagain et al. 2021	34452346
2023	E199L	essential	structural	late	BA71	RAB5	ENSP00000273047	Ras-related protein Rab-5A	Human	-	Intracellular trafficking	Cytoplasmic transport	Co-immunoprecipitation, Mass spectrometry	HEK293T	Garcia-Dorival et al. 2023	37243184
2023	E199L	essential	structural	late	BA71	RAB7	ENSP00000265062	Ras-related protein Rab-7a	Human	-	Intracellular trafficking	Cytoplasmic transport	Co-immunoprecipitation, Mass spectrometry	HEK293T	Garcia-Dorival et al. 2023	37243184
2023	E199L	essential	structural	late	BA71	RAB11	ENSP00000261890	Ras-related protein Rab-11A	Human	-	Intracellular trafficking	Cytoplasmic transport	Co-immunoprecipitation, Mass spectrometry	HEK293T	Garcia-Dorival et al. 2023	37243184
2023	E199L	essential	structural	late	BA71	VAPA	ENSP00000382880	Vesicle-associated membrane protein-associated protein A	Human	-	Intracellular trafficking	Cytoplasmic transport	Co-immunoprecipitation, Mass spectrometry	HEK293T	Garcia-Dorival et al. 2023	37243184
2023	E199L	essential	structural	late	BA71	VAPB	ENSP00000417175	Vesicle-associated membrane protein-associated protein B	Human	-	Intracellular trafficking	Cytoplasmic transport	Co-immunoprecipitation, Mass spectrometry	HEK293T	Garcia-Dorival et al. 2023	37243184
2023	CP2475L (P34)	essential	structural	late	BA71	RAB5	ENSP00000273047	Ras-related protein Rab-5A	Human	-	Intracellular trafficking	Cytoplasmic transport	Co-immunoprecipitation, Mass spectrometry	HEK293T	Garcia-Dorival et al. 2023	37243184
2023	CP2475L (P34)	essential	structural	late	BA71	RAB7	ENSP00000265062	Ras-related protein Rab-7a	Human	-	Intracellular trafficking	Cytoplasmic transport	Co-immunoprecipitation, Mass spectrometry	HEK293T	Garcia-Dorival et al. 2023	37243184
2023	CP2475L (P34)	essential	structural	late	BA71	RAB11	ENSP00000261890	Ras-related protein Rab-11A	Human	-	Intracellular trafficking	Cytoplasmic transport	Co-immunoprecipitation, Mass spectrometry	HEK293T	Garcia-Dorival et al. 2023	37243184
2023	CP2475L (P34)	essential	structural	late	BA71	VAPB	ENSP00000382880	Vesicle-associated membrane protein-associated protein A	Human	-	Intracellular trafficking	Cytoplasmic transport	Co-immunoprecipitation, Mass spectrometry	HEK293T	Garcia-Dorival et al. 2023	37243184
2023	MGF360-15R	unknown	non-structural	early	BA71	DDX3X	ENSP00000382840	ATP-dependent RNA helicase DDX3X	Human	-	Others	-	Co-immunoprecipitation, Mass spectrometry	HEK293T	Garcia-Dorival et al. 2023	37243184
2023	MGF360-15R	unknown	non-structural	early	BA71	TUBA4A	ENSP00000248437	Tubulin alpha-4A chain	Human	-	Others	-	Co-immunoprecipitation, Mass spectrometry	HEK293T	Garcia-Dorival et al. 2023	37243184
* only the 32-kDa post-translationally modified form of A238L interacts with RELA

## Sheet: Table S2 cytoHubba
node_name	MCC	DMNC	MNC	Degree	EPC	BottleNeck	EcCentricity	Closeness	Radiality	Betweenness	Stress	ClusteringCoefficient
MGF505-7R	26	0.45378	5	12	62.308	31	0.1307	50.9857	8.18401	2570.62	8516	0.13636
9606.ENSP00000355231	34	0.32929	7	11	59.44	27	0.15248	48.8167	8.12683	3130.28	15584	0.16364
9606.ENSP00000302564	319	0.38319	13	14	59.461	21	0.1307	47.5762	7.84807	1546.5	7510	0.32967
9606.ENSP00000471896	163	0.3366	12	15	63.034	19	0.11436	52.4524	8.11968	2231.13	10830	0.21905
E199L	19	0.46346	3	13	57.13	18	0.1307	45.6381	7.70512	3135.63	21210	0.08974
9606.ENSP00000273047	15	0.38896	5	6	51.969	18	0.1307	43.5429	7.90525	1432.26	6950	0.4
9606.ENSP00000324560	4	0	1	4	47.118	14	0.15248	44.5667	8.05535	1788.38	5970	0
9606.ENSP00000331288	18	0.47366	4	10	59.601	13	0.11436	48.1357	7.96243	2124.43	7782	0.13333
9606.ENSP00000335193	3	0.30779	2	3	33.7	12	0.11436	35.7964	7.26197	1429.77	5422	0.33333
9606.ENSP00000430684	379	0.45891	10	13	62.782	11	0.1307	50.069	8.09109	1898.5	6484	0.29487
9606.ENSP00000326031	14	0.47366	4	6	46.779	11	0.15248	44.4833	7.9267	1673.05	4758	0.33333
CP204L	9	0	1	9	22.147	11	0.10165	35.4314	6.79023	1938.69	6276	0
9606.ENSP00000464030	373	0.52506	9	10	62.176	10	0.1307	48.4524	8.03391	792.461	3444	0.48889
S273R	6	0	1	6	50.676	10	0.1307	43.5762	7.86951	1366.67	5748	0
9606.ENSP00000346067	5	0.30898	3	4	22.425	10	0.11436	32.9083	6.74019	723.186	1784	0.33333
A179L	20	0.33284	6	10	58.967	9	0.1307	39.8809	7.34059	171.199	1352	0.15556
CP2475L	9	0.46346	3	6	48.6	9	0.1307	40.8262	7.72656	1139.32	5942	0.2
I215L	7	0.30779	2	7	45.375	9	0.10165	39.0635	7.35489	1457.9	4282	0.04762
9606.ENSP00000263253	13	0.28529	6	7	59.272	8	0.10165	43.4135	7.68368	577.605	3192	0.28571
9606.ENSP00000380073	9	0.37893	4	5	54.591	8	0.11436	42.3857	7.75515	725.717	2590	0.4
EP402R	6	0.30779	2	6	43.677	7	0.10165	38.9246	7.312	1088.36	4450	0.06667
9606.ENSP00000359339	6	0.30779	2	6	48.044	6	0.1307	42.9119	7.81233	1383.69	5642	0.06667
9606.ENSP00000329967	395	0.40978	12	13	63.114	5	0.1307	50.3691	8.09109	929.993	3670	0.35897
9606.ENSP00000270139	26	0.45378	5	5	52.164	5	0.10165	37.6802	7.26197	139.722	668	0.7
9606.ENSP00000382840	10	0.46346	3	7	55.021	5	0.11436	42.7357	7.71227	932.024	3338	0.19048
9606.ENSP00000371067	8	0.2842	4	6	51.2	5	0.11436	41.1595	7.55502	902.399	2560	0.2
9606.ENSP00000345656	4	0.30779	2	4	32.191	5	0.11436	34.9083	6.99036	992	5676	0.33333
9606.ENSP00000354394	39	0.2864	9	10	59.042	4	0.10165	42.5635	7.51928	889.69	3510	0.26667
9606.ENSP00000296674	5	0.30898	3	4	26.618	4	0.10165	34.1389	6.94033	879.666	2312	0.33333
MGF110-7L	3	0	1	3	2.225	4	0.02837	3	0.08511	6	6	0
MGF505-3R	3	0.30779	2	3	46.749	4	0.11436	40.0786	7.60505	82.5871	384	0.33333
9606.ENSP00000408411	2	0	1	2	24.465	4	0.11436	32.8952	6.84026	372	3348	0
9606.ENSP00000262375	2	0	1	2	21.507	4	0.10165	31.446	6.70445	492.002	1286	0
9606.ENSP00000376943	158	0.45346	9	9	58.884	3	0.1307	41.1119	7.49784	93.8657	984	0.52778
9606.ENSP00000261890	14	0.47366	4	6	53.167	3	0.15248	44.2	7.95529	1658.64	8114	0.33333
DP71L	7	0.46346	3	4	33.994	3	0.1307	35.8143	7.30485	448.878	1054	0.5
9606.ENSP00000365131	4	0.30898	3	3	18.614	3	0.10165	28.0488	6.11835	250	1896	0.66667
E248R	3	0	1	3	18.19	3	0.10165	27.254	5.9754	505	4474	0
K196R	3	0	1	3	12.522	3	0.09149	26.7579	5.88248	288.24	748	0
E120R	2	0	1	2	29.056	3	0.10165	36.3341	7.24053	239.798	1736	0
MGF360-15R	2	0	1	2	23.948	3	0.10165	32.6698	6.95462	364.61	1116	0
9606.ENSP00000260130	2	0	1	2	19.917	3	0.1307	33.4452	7.1762	504	1004	0
9606.ENSP00000328340	361	0.65858	7	8	61.565	2	0.1307	43.7286	7.7766	289.108	1372	0.64286
9606.ENSP00000380697	272	0.45891	10	10	62.166	2	0.11436	46.3262	7.81233	216.628	1344	0.51111
9606.ENSP00000359424	254	0.45346	9	9	61.886	2	0.1307	46.1024	7.93384	206.213	1096	0.52778
9606.ENSP00000483825	122	0.64826	5	7	60.895	2	0.1307	44.9429	7.96243	1012.66	5268	0.47619
9606.ENSP00000315768	37	0.32073	8	9	58.907	2	0.11436	43.2274	7.64794	1151.79	4188	0.30556
9606.ENSP00000376297	4	0.30779	2	4	46.571	2	0.1307	36.2143	7.26912	271.505	1214	0.16667
9606.ENSP00000254436	4	0.30779	2	4	48.643	2	0.1307	44.5286	7.98388	959.676	4962	0.16667
A238L	3	0.30779	2	3	43.473	2	0.11436	35.669	7.22623	113.788	530	0.33333
EP152R	3	0.30779	2	3	13.337	2	0.09149	23.6683	5.23205	254	1900	0.33333
L83L	3	0.30779	2	3	34.063	2	0.11436	37.1619	7.38348	254	726	0.33333
B646L	3	0	1	3	21.149	2	0.09149	29.4175	6.37566	255.667	1776	0
9606.ENSP00000394227	3	0	1	3	36.416	2	0.11436	38.1857	7.42636	347.347	832	0
9606.ENSP00000389103	3	0.30779	2	3	16.329	2	0.10165	28.7972	6.2756	254	656	0.33333
9606.ENSP00000417229	3	0.30779	2	3	24.83	2	0.11436	32.8	6.91888	350.597	850	0.33333
A151R	2	0	1	2	8.417	2	0.09149	22.6492	5.08195	254	2238	0
MGF360-16R	2	0	1	2	7.545	2	0.11436	27.0202	6.28275	254	504	0
9606.ENSP00000248437	2	0	1	2	13.588	2	0.10165	28.4413	6.36852	219.817	548	0
9606.ENSP00000377148	2	0	1	2	19.48	2	0.09149	29.9996	6.46144	253.776	978	0
9606.ENSP00000233057	2	0	1	2	25.262	2	0.09149	31.1151	6.62583	254	890	0
9606.ENSP00000358022	318	0.38319	13	13	59.37	1	0.1307	44.8286	7.64079	406.718	4156	0.38462
9606.ENSP00000250405	318	0.38319	13	13	59.129	1	0.1307	44.8286	7.64079	406.718	4156	0.38462
9606.ENSP00000293288	278	0.6123	8	8	58.197	1	0.11436	36.9345	7.01895	5.98786	152	0.75
9606.ENSP00000363591	256	0.55399	8	8	58.041	1	0.11436	36.9345	7.01895	8.25557	206	0.67857
9606.ENSP00000318822	128	0.47564	7	7	57.253	1	0.11436	36.1845	6.99751	7.73456	200	0.61905
9606.ENSP00000343957	32	0.42794	6	6	54.363	1	0.10165	38.1802	7.26912	197.944	852	0.6
9606.ENSP00000343204	28	0.38039	6	6	56.105	1	0.11436	41.9691	7.66938	224.507	1254	0.53333
9606.ENSP00000378040	27	0.45378	5	6	56.751	1	0.11436	35.6845	6.99036	7.73456	200	0.46667
9606.ENSP00000384273	22	0.32929	7	7	60.279	1	0.11436	44.0595	7.72656	437.447	1950	0.42857
9606.ENSP00000265062	14	0.38896	5	5	48.572	1	0.1307	40.9619	7.70512	578.275	3022	0.6
9606.ENSP00000341779	12	0.47366	4	4	35.469	1	0.1307	34.7976	7.18334	14.2	54	0.83333
9606.ENSP00000267953	12	0.2842	4	10	59.098	1	0.1307	42.6952	7.56217	365.34	3812	0.06667
9606.ENSP00000378769	12	0.47366	4	4	35.949	1	0.1307	34.7976	7.18334	14.2	54	0.83333
9606.ENSP00000346697	9	0.46346	3	6	56.491	1	0.11436	36.1012	7.0118	46.9372	654	0.2
9606.ENSP00000216115	8	0.46346	3	5	54.121	1	0.11436	35.1845	6.98321	7.23456	198	0.3
9606.ENSP00000257572	8	0.46346	3	5	54.78	1	0.11436	35.1845	6.98321	7.23456	198	0.3
9606.ENSP00000404503	8	0.46346	3	5	54.348	1	0.11436	35.1845	6.98321	7.23456	198	0.3
9606.ENSP00000378323	7	0.46346	3	4	37.223	1	0.1307	35.0143	7.1762	119.596	404	0.5
MGF360-12L	6	0.46346	3	3	2.748	1	0.02837	3	0.04728	0	0	1
9606.ENSP00000334373	6	0.46346	3	3	2.749	1	0.02837	3	0.04728	0	0	1
9606.ENSP00000261667	6	0.46346	3	3	2.719	1	0.02837	3	0.04728	0	0	1
9606.ENSP00000438483	6	0.46346	3	3	2.79	1	0.02837	3	0.04728	0	0	1
9606.ENSP00000221566	4	0.30898	3	3	19.095	1	0.10165	28.0488	6.11835	250	1896	0.66667
9606.ENSP00000337383	4	0.30779	2	4	45.67	1	0.11436	38.9691	7.50499	153.707	526	0.16667
M1249L	3	0	1	3	34.605	1	0.10165	37.0008	7.25482	281.499	1888	0
9606.ENSP00000433209	3	0.30779	2	3	42.172	1	0.11436	35.9774	7.25482	58.8687	202	0.33333
9606.ENSP00000417175	3	0.30779	2	3	38.092	1	0.11436	36.1798	7.26197	325.505	1760	0.33333
D117L	2	0	1	2	32.595	1	0.10165	34.6341	7.09757	29.0237	90	0
D345L	2	0.30779	2	2	39.163	1	0.11436	35.8357	7.28341	0	0	1
H240R	2	0	1	2	35.538	1	0.1307	34.6619	7.24053	18.7048	68	0
MGF360-11L	2	0.30779	2	2	39.725	1	0.11436	35.8524	7.25482	0	0	1
MGF360-9L	2	0.30779	2	2	36.169	1	0.10165	32.9825	6.91888	0	0	1
9606.ENSP00000425561	2	0	1	2	31.529	1	0.10165	34.6198	7.09757	128.991	482	0
9606.ENSP00000384109	2	0	1	2	35.361	1	0.09149	34.1389	7.03324	74.5614	374	0
9606.ENSP00000269228	2	0	1	2	25.978	1	0.11436	32.8952	6.84026	372	3348	0
9606.ENSP00000286428	2	0	1	2	12.698	1	0.10165	28.9159	6.33278	199.79	666	0
9606.ENSP00000367714	2	0.30779	2	2	36.173	1	0.11436	36.5262	7.35489	0	0	1
9606.ENSP00000357674	2	0	1	2	11.221	1	0.08317	25.4187	5.64661	41.0159	78	0
A137R	1	0	1	1	25.204	1	0.11436	34.5524	7.18334	0	0	0
A224L	1	0	1	1	1.418	1	0.01418	1	0.04255	0	0	0
B119L	1	0	1	1	4.076	1	0.08317	18.9902	4.1742	0	0	0
C129R	1	0	1	1	20.142	1	0.11436	31.2893	6.90459	0	0	0
D250R	1	0	1	1	6.438	1	0.09149	23.0175	5.36785	0	0	0
E183L	1	0	1	1	18.895	1	0.11436	27.5893	6.36137	0	0	0
E184L	1	0	1	1	24.218	1	0.10165	33.5841	7.05469	0	0	0
E301R	1	0	1	1	23.694	1	0.10165	35.4175	7.21193	0	0	0
EP153R	1	0	1	1	16.347	1	0.10165	28.8306	6.51862	0	0	0
EP364R	1	0	1	1	19.136	1	0.11436	31.2893	6.90459	0	0	0
EP84R	1	0	1	1	18.872	1	0.11436	30.206	6.81882	0	0	0
F317L	1	0	1	1	24.389	1	0.11436	34.4452	7.18334	0	0	0
H339R	1	0	1	1	1.409	1	0.01418	1	0.04255	0	0	0
I267L	1	0	1	1	24.031	1	0.11436	31.4631	6.86885	0	0	0
MGF360-14L	1	0	1	1	20.649	1	0.11436	32.4131	7.07613	0	0	0
MGF505-11L	1	0	1	1	25.708	1	0.10165	33.5841	7.05469	0	0	0
E66L	1	0	1	1	9.84	1	0.08317	24.6096	5.71809	0	0	0
CP530R	1	0	1	1	20.132	1	0.11436	31.6464	6.96177	0	0	0
9606.ENSP00000311032	1	0	1	1	1.418	1	0.01418	1	0.04255	0	0	0
9606.ENSP00000353512	1	0	1	1	9.473	1	0.09149	26.2452	5.88248	0	0	0
9606.ENSP00000404042	1	0	1	1	1.734	1	0.01418	2	0.06619	0	0	0
9606.ENSP00000261593	1	0	1	1	19.437	1	0.09149	28.827	6.44714	0	0	0
9606.ENSP00000342502	1	0	1	1	22.919	1	0.11436	31.8452	6.79737	0	0	0
9606.ENSP00000374484	1	0	1	1	6.518	1	0.08317	19.5295	4.3243	0	0	0
9606.ENSP00000448035	1	0	1	1	1.409	1	0.01418	1	0.04255	0	0	0
9606.ENSP00000333298	1	0	1	1	21.778	1	0.11436	31.8452	6.79737	0	0	0
9606.ENSP00000388001	1	0	1	1	8.956	1	0.09149	26.2452	5.88248	0	0	0
9606.ENSP00000325414	1	0	1	1	3.333	1	0.10165	22.2083	5.375	0	0	0
9606.ENSP00000365439	1	0	1	1	9.954	1	0.09149	26.2452	5.88248	0	0	0
9606.ENSP00000342755	1	0	1	1	17.787	1	0.09149	28.827	6.44714	0	0	0
9606.ENSP00000300289	1	0	1	1	1.759	1	0.01418	2	0.06619	0	0	0
9606.ENSP00000346240	1	0	1	1	5.655	1	0.08317	21.6663	4.97473	0	0	0
9606.ENSP00000358501	1	0	1	1	19.445	1	0.09149	28.8163	6.40426	0	0	0
9606.ENSP00000313391	1	0	1	1	9.798	1	0.09149	26.2452	5.88248	0	0	0
9606.ENSP00000217740	1	0	1	1	25.717	1	0.11436	35.0429	7.27626	0	0	0
9606.ENSP00000294742	1	0	1	1	8.992	1	0.09149	26.2452	5.88248	0	0	0
9606.ENSP00000417653	1	0	1	1	17.712	1	0.09149	28.8163	6.40426	0	0	0
9606.ENSP00000263867	1	0	1	1	9.476	1	0.09149	26.2452	5.88248	0	0	0
9606.ENSP00000263341	1	0	1	1	14.758	1	0.10165	28.2996	6.47573	0	0	0
9606.ENSP00000044462	1	0	1	1	1.722	1	0.01418	2	0.06619	0	0	0
9606.ENSP00000357153	1	0	1	1	9.344	1	0.08317	23.4786	5.46792	0	0	0
9606.ENSP00000295542	1	0	1	1	20.319	1	0.11436	31.6464	6.96177	0	0	0

## Sheet: Table S3 GTEA-gProfiler 
query	significant	p_value	term_size	query_size	intersection_size	precision	recall	term_id	source	term_name	effective_domain_size
query_1	TRUE	1.01862e-25	403	91	30	0.32967	0.0744417	GO:0009615	GO:BP	response to virus	21110
query_1	TRUE	8.85769e-23	1752	91	46	0.505495	0.0262557	GO:0044419	GO:BP	biological process involved in interspecies interaction between organisms	21110
query_1	TRUE	1.46045e-22	139	76	24	0.315789	0.172662	KEGG:05162	KEGG	Measles	8161
query_1	TRUE	3.17369e-22	168	76	25	0.328947	0.14881	KEGG:05164	KEGG	Influenza A	8161
query_1	TRUE	4.95624e-22	5453	91	69	0.758242	0.0126536	GO:0005829	GO:CC	cytosol	22122
query_1	TRUE	2.01014e-21	4017	91	62	0.681319	0.0154344	GO:0006950	GO:BP	response to stress	21110
query_1	TRUE	2.38499e-19	1243	91	37	0.406593	0.0297667	GO:0098542	GO:BP	defense response to other organism	21110
query_1	TRUE	2.38499e-19	1621	91	41	0.450549	0.025293	GO:0009607	GO:BP	response to biotic stimulus	21110
query_1	TRUE	2.65174e-19	1438	91	39	0.428571	0.027121	GO:0080134	GO:BP	regulation of response to stress	21110
query_1	TRUE	6.38547e-19	1584	91	40	0.43956	0.0252525	GO:0043207	GO:BP	response to external biotic stimulus	21110
query_1	TRUE	6.38547e-19	1581	91	40	0.43956	0.0253004	GO:0051707	GO:BP	response to other organism	21110
query_1	TRUE	1.53296e-18	306	91	22	0.241758	0.0718954	GO:0140546	GO:BP	defense response to symbiont	21110
query_1	TRUE	1.53296e-18	305	91	22	0.241758	0.0721311	GO:0051607	GO:BP	defense response to virus	21110
query_1	TRUE	4.04396e-18	194	76	23	0.302632	0.118557	KEGG:05167	KEGG	Kaposi sarcoma-associated herpesvirus infection	8161
query_1	TRUE	4.86461e-18	198	76	23	0.302632	0.116162	KEGG:05169	KEGG	Epstein-Barr virus infection	8161
query_1	TRUE	9.95431e-18	157	76	21	0.276316	0.133758	KEGG:05160	KEGG	Hepatitis C	8161
query_1	TRUE	7.46764e-17	6358	91	69	0.758242	0.0108525	GO:0048518	GO:BP	positive regulation of biological process	21110
query_1	TRUE	7.46764e-17	102	91	15	0.164835	0.147059	GO:0140888	GO:BP	interferon-mediated signaling pathway	21110
query_1	TRUE	8.37211e-17	1949	91	41	0.450549	0.0210364	GO:0033554	GO:BP	cellular response to stress	21110
query_1	TRUE	1.21125e-16	2049	80	52	0.65	0.0253782	REAC:R-HSA-168256	REAC	Immune System	10790
query_1	TRUE	1.48127e-16	996	91	31	0.340659	0.0311245	GO:0045087	GO:BP	innate immune response	21110
query_1	TRUE	1.58193e-16	919	91	30	0.32967	0.0326442	GO:0034097	GO:BP	response to cytokine	21110
query_1	TRUE	2.45559e-16	2019	91	41	0.450549	0.0203071	GO:0071310	GO:BP	cellular response to organic substance	21110
query_1	TRUE	3.10463e-16	457	91	23	0.252747	0.0503282	GO:0002831	GO:BP	regulation of response to biotic stimulus	21110
query_1	TRUE	3.42309e-16	2283	91	43	0.472527	0.0188349	GO:0048584	GO:BP	positive regulation of response to stimulus	21110
query_1	TRUE	5.40442e-16	7521	91	73	0.802198	0.00970616	GO:0051716	GO:BP	cellular response to stimulus	21110
query_1	TRUE	5.80076e-16	599	91	25	0.274725	0.0417362	GO:0097190	GO:BP	apoptotic signaling pathway	21110
query_1	TRUE	6.38294e-16	505	76	30	0.394737	0.0594059	KEGG:05168	KEGG	Herpes simplex virus 1 infection	8161
query_1	TRUE	6.63371e-16	2722	91	46	0.505495	0.0168993	GO:0070887	GO:BP	cellular response to chemical stimulus	21110
query_1	TRUE	6.63371e-16	366	91	21	0.230769	0.057377	GO:0045088	GO:BP	regulation of innate immune response	21110
query_1	TRUE	1.16751e-15	2900	91	47	0.516484	0.0162069	GO:0009605	GO:BP	response to external stimulus	21110
query_1	TRUE	1.53075e-15	231	76	22	0.289474	0.0952381	KEGG:05171	KEGG	Coronavirus disease - COVID-19	8161
query_1	TRUE	2.12556e-15	2809	91	46	0.505495	0.0163759	GO:0010033	GO:BP	response to organic substance	21110
query_1	TRUE	2.17902e-15	1823	91	38	0.417582	0.0208448	GO:0006952	GO:BP	defense response	21110
query_1	TRUE	2.24364e-15	6604	91	68	0.747253	0.0102968	GO:0007154	GO:BP	cell communication	21110
query_1	TRUE	2.64377e-15	182	76	20	0.263158	0.10989	KEGG:04621	KEGG	NOD-like receptor signaling pathway	8161
query_1	TRUE	2.69865e-15	5615	91	63	0.692308	0.0112199	GO:0048522	GO:BP	positive regulation of cellular process	21110
query_1	TRUE	3.03102e-15	2710	91	45	0.494505	0.0166052	GO:0002376	GO:BP	immune system process	21110
query_1	TRUE	3.95844e-15	161	76	19	0.25	0.118012	KEGG:05161	KEGG	Hepatitis B	8161
query_1	TRUE	5.60955e-15	12	91	8	0.0879121	0.666667	GO:0097136	GO:CC	Bcl-2 family protein complex	22122
query_1	TRUE	1.79652e-14	12365	91	86	0.945055	0.00695512	GO:0005737	GO:CC	cytoplasm	22122
query_1	TRUE	2.99506e-14	6493	91	66	0.725275	0.0101648	GO:0023052	GO:BP	signaling	21110
query_1	TRUE	3.49518e-14	726	91	25	0.274725	0.0344353	GO:0031347	GO:BP	regulation of defense response	21110
query_1	TRUE	4.43033e-14	2129	91	39	0.428571	0.0183185	GO:0008219	GO:BP	cell death	21110
query_1	TRUE	4.8798e-14	76	91	12	0.131868	0.157895	GO:0060337	GO:BP	type I interferon-mediated signaling pathway	21110
query_1	TRUE	5.4791e-14	74	76	14	0.184211	0.189189	KEGG:04623	KEGG	Cytosolic DNA-sensing pathway	8161
query_1	TRUE	6.57891e-14	78	91	12	0.131868	0.153846	GO:0071357	GO:BP	cellular response to type I interferon	21110
query_1	TRUE	6.5995e-14	912	91	27	0.296703	0.0296053	GO:0050776	GO:BP	regulation of immune response	21110
query_1	TRUE	9.39451e-14	6034	91	63	0.692308	0.0104408	GO:0007165	GO:BP	signal transduction	21110
query_1	TRUE	9.66889e-14	482	91	21	0.230769	0.0435685	GO:0019221	GO:BP	cytokine-mediated signaling pathway	21110
query_1	TRUE	9.66889e-14	1504	91	33	0.362637	0.0219415	GO:0002682	GO:BP	regulation of immune system process	21110
query_1	TRUE	9.66889e-14	108	91	13	0.142857	0.12037	GO:0008630	GO:BP	intrinsic apoptotic signaling pathway in response to DNA damage	21110
query_1	TRUE	1.22201e-13	27	91	9	0.0989011	0.333333	GO:0090200	GO:BP	positive regulation of release of cytochrome c from mitochondria	21110
query_1	TRUE	1.22201e-13	427	91	20	0.21978	0.0468384	GO:0031349	GO:BP	positive regulation of defense response	21110
query_1	TRUE	1.34927e-13	84	91	12	0.131868	0.142857	GO:0034340	GO:BP	response to type I interferon	21110
query_1	TRUE	1.67301e-13	1538	91	33	0.362637	0.0214564	GO:0009967	GO:BP	positive regulation of signal transduction	21110
query_1	TRUE	3.03699e-13	4013	91	51	0.56044	0.0127087	GO:0048583	GO:BP	regulation of response to stimulus	21110
query_1	TRUE	4.46355e-13	47	91	10	0.10989	0.212766	GO:0090199	GO:BP	regulation of release of cytochrome c from mitochondria	21110
query_1	TRUE	4.52508e-13	826	91	25	0.274725	0.0302663	GO:0071345	GO:BP	cellular response to cytokine stimulus	21110
query_1	TRUE	5.02691e-13	1946	91	36	0.395604	0.0184995	GO:0006955	GO:BP	immune response	21110
query_1	TRUE	6.10762e-13	296	91	17	0.186813	0.0574324	GO:0045089	GO:BP	positive regulation of innate immune response	21110
query_1	TRUE	6.10762e-13	1961	91	36	0.395604	0.018358	GO:0012501	GO:BP	programmed cell death	21110
query_1	TRUE	7.45788e-13	9081	91	75	0.824176	0.008259	GO:0050896	GO:BP	response to stimulus	21110
query_1	TRUE	7.64905e-13	301	91	17	0.186813	0.0564784	GO:0097193	GO:BP	intrinsic apoptotic signaling pathway	21110
query_1	TRUE	9.58996e-13	135	76	16	0.210526	0.118519	KEGG:04210	KEGG	Apoptosis	8161
query_1	TRUE	1.00532e-12	197	80	18	0.225	0.0913706	REAC:R-HSA-9705683	REAC	SARS-CoV-2-host interactions	10790
query_1	TRUE	1.11945e-12	423	91	19	0.208791	0.0449173	GO:0016032	GO:BP	viral process	21110
query_1	TRUE	1.17244e-12	102	91	12	0.131868	0.117647	GO:0032606	GO:BP	type I interferon production	21110
query_1	TRUE	1.17244e-12	102	91	12	0.131868	0.117647	GO:0032479	GO:BP	regulation of type I interferon production	21110
query_1	TRUE	1.21328e-12	2093	89	38	0.426966	0.0181558	GO:0019899	GO:MF	enzyme binding	20195
query_1	TRUE	1.39672e-12	2669	91	41	0.450549	0.0153616	GO:0035556	GO:BP	intracellular signal transduction	21110
query_1	TRUE	1.5916e-12	120	80	15	0.1875	0.125	REAC:R-HSA-9705671	REAC	SARS-CoV-2 activates/modulates innate and adaptive immune responses	10790
query_1	TRUE	1.77558e-12	3413	91	46	0.505495	0.0134779	GO:0023051	GO:BP	regulation of signaling	21110
query_1	TRUE	1.86521e-12	320	91	17	0.186813	0.053125	GO:0002833	GO:BP	positive regulation of response to biotic stimulus	21110
query_1	TRUE	1.91399e-12	3423	91	46	0.505495	0.0134385	GO:0010646	GO:BP	regulation of cell communication	21110
query_1	TRUE	2.22276e-12	730	91	23	0.252747	0.0315068	GO:0050778	GO:BP	positive regulation of immune response	21110
query_1	TRUE	2.22276e-12	56	91	10	0.10989	0.178571	GO:0001836	GO:BP	release of cytochrome c from mitochondria	21110
query_1	TRUE	2.36097e-12	225	91	15	0.164835	0.0666667	GO:0097191	GO:BP	extrinsic apoptotic signaling pathway	21110
query_1	TRUE	2.3757e-12	3003	91	43	0.472527	0.014319	GO:0009966	GO:BP	regulation of signal transduction	21110
query_1	TRUE	3.17862e-12	1003	91	26	0.285714	0.0259222	GO:0009894	GO:BP	regulation of catabolic process	21110
query_1	TRUE	3.2979e-12	2890	91	42	0.461538	0.0145329	GO:0007166	GO:BP	cell surface receptor signaling pathway	21110
query_1	TRUE	3.87821e-12	1742	91	33	0.362637	0.0189437	GO:0023056	GO:BP	positive regulation of signaling	21110
query_1	TRUE	3.94446e-12	1744	91	33	0.362637	0.018922	GO:0010647	GO:BP	positive regulation of cell communication	21110
query_1	TRUE	4.43784e-12	151	91	13	0.142857	0.0860927	GO:0010821	GO:BP	regulation of mitochondrion organization	21110
query_1	TRUE	5.18002e-12	1648	91	32	0.351648	0.0194175	GO:0010941	GO:BP	regulation of cell death	21110
query_1	TRUE	5.86091e-12	210	76	18	0.236842	0.0857143	KEGG:05170	KEGG	Human immunodeficiency virus 1 infection	8161
query_1	TRUE	6.27292e-12	1037	91	26	0.285714	0.0250723	GO:0032101	GO:BP	regulation of response to external stimulus	21110
query_1	TRUE	6.64292e-12	63	91	10	0.10989	0.15873	GO:0032481	GO:BP	positive regulation of type I interferon production	21110
query_1	TRUE	7.17971e-12	1905	91	34	0.373626	0.0178478	GO:0006915	GO:BP	apoptotic process	21110
query_1	TRUE	1.01081e-11	714	80	28	0.35	0.0392157	REAC:R-HSA-1280215	REAC	Cytokine Signaling in Immune system	10790
query_1	TRUE	1.02877e-11	422	91	18	0.197802	0.042654	GO:0043254	GO:BP	regulation of protein-containing complex assembly	21110
query_1	TRUE	1.1681e-11	1068	91	26	0.285714	0.0243446	GO:0002684	GO:BP	positive regulation of immune system process	21110
query_1	TRUE	1.26635e-11	1059	80	33	0.4125	0.0311615	REAC:R-HSA-5663205	REAC	Infectious disease	10790
query_1	TRUE	1.26635e-11	282	80	19	0.2375	0.0673759	REAC:R-HSA-9694516	REAC	SARS-CoV-2 Infection	10790
query_1	TRUE	1.26635e-11	54	80	11	0.1375	0.203704	REAC:R-HSA-109606	REAC	Intrinsic Pathway for Apoptosis	10790
query_1	TRUE	1.30863e-11	566	91	20	0.21978	0.0353357	GO:0032103	GO:BP	positive regulation of response to external stimulus	21110
query_1	TRUE	1.45267e-11	4124	91	49	0.538462	0.0118817	GO:0042221	GO:BP	response to chemical	21110
query_1	TRUE	1.87069e-11	997	91	25	0.274725	0.0250752	GO:1902533	GO:BP	positive regulation of intracellular signal transduction	21110
query_1	TRUE	2.33857e-11	3848	91	47	0.516484	0.0122141	GO:0009893	GO:BP	positive regulation of metabolic process	21110
query_1	TRUE	2.76561e-11	1830	80	42	0.525	0.0229508	REAC:R-HSA-1643685	REAC	Disease	10790
query_1	TRUE	2.82283e-11	11108	91	80	0.879121	0.00720202	GO:0050794	GO:BP	regulation of cellular process	21110
query_1	TRUE	4.8028e-11	77	91	10	0.10989	0.12987	GO:0098586	GO:BP	cellular response to virus	21110
query_1	TRUE	5.13505e-11	1459	91	29	0.318681	0.0198766	GO:0042981	GO:BP	regulation of apoptotic process	21110
query_1	TRUE	7.21303e-11	64	80	11	0.1375	0.171875	REAC:R-HSA-1834949	REAC	Cytosolic sensors of pathogen-associated DNA	10790
query_1	TRUE	8.6862e-11	1491	91	29	0.318681	0.01945	GO:0043067	GO:BP	regulation of programmed cell death	21110
query_1	TRUE	9.22039e-11	214	76	17	0.223684	0.0794393	KEGG:05417	KEGG	Lipid and atherosclerosis	8161
query_1	TRUE	9.60423e-11	1728	91	31	0.340659	0.0179398	GO:1902531	GO:BP	regulation of intracellular signal transduction	21110
query_1	TRUE	1.10409e-10	3535	91	44	0.483516	0.012447	GO:0010604	GO:BP	positive regulation of macromolecule metabolic process	21110
query_1	TRUE	1.42813e-10	331	76	20	0.263158	0.060423	KEGG:05165	KEGG	Human papillomavirus infection	8161
query_1	TRUE	1.70215e-10	369	91	16	0.175824	0.0433604	GO:2001233	GO:BP	regulation of apoptotic signaling pathway	21110
query_1	TRUE	2.85884e-10	3021	91	40	0.43956	0.0132406	GO:0051239	GO:BP	regulation of multicellular organismal process	21110
query_1	TRUE	2.85884e-10	41	91	8	0.0879121	0.195122	GO:0060338	GO:BP	regulation of type I interferon-mediated signaling pathway	21110
query_1	TRUE	3.15359e-10	14881	89	89	1	0.00598078	GO:0005515	GO:MF	protein binding	20195
query_1	TRUE	4.18326e-10	71	76	11	0.144737	0.15493	KEGG:04622	KEGG	RIG-I-like receptor signaling pathway	8161
query_1	TRUE	4.24078e-10	1834	91	31	0.340659	0.0169029	GO:0046907	GO:BP	intracellular transport	21110
query_1	TRUE	4.27098e-10	214	91	13	0.142857	0.0607477	GO:0005741	GO:CC	mitochondrial outer membrane	22122
query_1	TRUE	5.58524e-10	193	80	15	0.1875	0.0777202	REAC:R-HSA-913531	REAC	Interferon Signaling	10790
query_1	TRUE	5.79719e-10	69	91	9	0.0989011	0.130435	GO:0097192	GO:BP	extrinsic apoptotic signaling pathway in absence of ligand	21110
query_1	TRUE	5.79719e-10	69	91	9	0.0989011	0.130435	GO:0038034	GO:BP	signal transduction in absence of ligand	21110
query_1	TRUE	6.74675e-10	9	80	6	0.075	0.666667	REAC:R-HSA-111453	REAC	BH3-only proteins associate with and inactivate anti-apoptotic BCL-2 members	10790
query_1	TRUE	8.07139e-10	481	91	17	0.186813	0.035343	GO:0001819	GO:BP	positive regulation of cytokine production	21110
query_1	TRUE	8.86303e-10	349	91	15	0.164835	0.0429799	GO:0010506	GO:BP	regulation of autophagy	21110
query_1	TRUE	9.16054e-10	82	80	11	0.1375	0.134146	REAC:R-HSA-168928	REAC	DDX58/IFIH1-mediated induction of interferon-alpha/beta	10790
query_1	TRUE	9.17141e-10	422	80	20	0.25	0.0473934	REAC:R-HSA-9679506	REAC	SARS-CoV Infections	10790
query_1	TRUE	9.51697e-10	205	80	15	0.1875	0.0731707	REAC:R-HSA-5357801	REAC	Programmed Cell Death	10790
query_1	TRUE	1.08e-09	106	91	10	0.10989	0.0943396	GO:0008637	GO:BP	apoptotic mitochondrial changes	21110
query_1	TRUE	1.11541e-09	568	91	18	0.197802	0.0316901	GO:0061919	GO:BP	process utilizing autophagic mechanism	21110
query_1	TRUE	1.11541e-09	568	91	18	0.197802	0.0316901	GO:0006914	GO:BP	autophagy	21110
query_1	TRUE	1.17773e-09	75	91	9	0.0989011	0.12	GO:0010822	GO:BP	positive regulation of mitochondrion organization	21110
query_1	TRUE	1.32995e-09	102	76	12	0.157895	0.117647	KEGG:04620	KEGG	Toll-like receptor signaling pathway	8161
query_1	TRUE	1.48714e-09	244	91	13	0.142857	0.0532787	GO:0019867	GO:CC	outer membrane	22122
query_1	TRUE	1.48714e-09	242	91	13	0.142857	0.053719	GO:0031968	GO:CC	organelle outer membrane	22122
query_1	TRUE	1.48892e-09	223	76	16	0.210526	0.0717489	KEGG:05163	KEGG	Human cytomegalovirus infection	8161
query_1	TRUE	1.78533e-09	12480	91	82	0.901099	0.00657051	GO:0050789	GO:BP	regulation of biological process	21110
query_1	TRUE	1.82739e-09	152	91	11	0.120879	0.0723684	GO:0001959	GO:BP	regulation of cytokine-mediated signaling pathway	21110
query_1	TRUE	1.86187e-09	1704	91	29	0.318681	0.0170188	GO:0051240	GO:BP	positive regulation of multicellular organismal process	21110
query_1	TRUE	1.88307e-09	5449	91	53	0.582418	0.00972656	GO:0019538	GO:BP	protein metabolic process	21110
query_1	TRUE	2.27309e-09	2156	91	32	0.351648	0.0148423	GO:0098588	GO:CC	bounding membrane of organelle	22122
query_1	TRUE	2.45568e-09	256	91	13	0.142857	0.0507812	GO:0043122	GO:BP	regulation of I-kappaB kinase/NF-kappaB signaling	21110
query_1	TRUE	2.5205e-09	82	91	9	0.0989011	0.109756	GO:0006919	GO:BP	activation of cysteine-type endopeptidase activity involved in apoptotic process	21110
query_1	TRUE	3.067e-09	200	76	15	0.197368	0.075	KEGG:05203	KEGG	Viral carcinogenesis	8161
query_1	TRUE	3.1776e-09	32	76	8	0.105263	0.25	KEGG:04215	KEGG	Apoptosis - multiple species	8161
query_1	TRUE	3.29879e-09	971	91	22	0.241758	0.0226571	GO:0044087	GO:BP	regulation of cellular component biogenesis	21110
query_1	TRUE	3.50695e-09	878	91	21	0.230769	0.023918	GO:0006974	GO:BP	DNA damage response	21110
query_1	TRUE	3.62638e-09	163	91	11	0.120879	0.0674847	GO:0060759	GO:BP	regulation of response to cytokine stimulus	21110
query_1	TRUE	4.00254e-09	14642	91	86	0.945055	0.00587351	GO:0043231	GO:CC	intracellular membrane-bounded organelle	22122
query_1	TRUE	4.89267e-09	16038	91	89	0.978022	0.00554932	GO:0043229	GO:CC	intracellular organelle	22122
query_1	TRUE	4.92332e-09	125	91	10	0.10989	0.08	GO:0043280	GO:BP	positive regulation of cysteine-type endopeptidase activity involved in apoptotic process	21110
query_1	TRUE	6.43223e-09	3998	91	43	0.472527	0.0107554	GO:0031982	GO:CC	vesicle	22122
query_1	TRUE	6.51631e-09	249	76	16	0.210526	0.064257	KEGG:05132	KEGG	Salmonella infection	8161
query_1	TRUE	7.19718e-09	130	91	10	0.10989	0.0769231	GO:2001235	GO:BP	positive regulation of apoptotic signaling pathway	21110
query_1	TRUE	7.32573e-09	643	91	18	0.197802	0.0279938	GO:0031329	GO:BP	regulation of cellular catabolic process	21110
query_1	TRUE	8.88691e-09	739	91	19	0.208791	0.0257104	GO:0001817	GO:BP	regulation of cytokine production	21110
query_1	TRUE	8.88691e-09	229	91	12	0.131868	0.0524017	GO:0002218	GO:BP	activation of innate immune response	21110
query_1	TRUE	9.26329e-09	4753	91	48	0.527473	0.0100989	GO:0048523	GO:BP	negative regulation of cellular process	21110
query_1	TRUE	9.88424e-09	289	91	13	0.142857	0.0449827	GO:0007249	GO:BP	I-kappaB kinase/NF-kappaB signaling	21110
query_1	TRUE	9.90171e-09	745	91	19	0.208791	0.0255034	GO:0001816	GO:BP	cytokine production	21110
query_1	TRUE	1.02993e-08	7345	91	61	0.67033	0.00830497	GO:0019222	GO:BP	regulation of metabolic process	21110
query_1	TRUE	1.04331e-08	40	91	7	0.0769231	0.175	GO:0032728	GO:BP	positive regulation of interferon-beta production	21110
query_1	TRUE	1.11636e-08	125	76	12	0.157895	0.096	KEGG:04380	KEGG	Osteoclast differentiation	8161
query_1	TRUE	1.18136e-08	358	91	14	0.153846	0.0391061	GO:0045862	GO:BP	positive regulation of proteolysis	21110
query_1	TRUE	1.25239e-08	76	76	10	0.131579	0.131579	KEGG:05212	KEGG	Pancreatic cancer	8161
query_1	TRUE	1.35782e-08	507	91	16	0.175824	0.0315582	GO:0043065	GO:BP	positive regulation of apoptotic process	21110
query_1	TRUE	1.37494e-08	12891	91	82	0.901099	0.00636103	GO:0065007	GO:BP	biological regulation	21110
query_1	TRUE	1.65447e-08	143	91	10	0.10989	0.0699301	GO:2001056	GO:BP	positive regulation of cysteine-type endopeptidase activity	21110
query_1	TRUE	1.7284e-08	191	91	11	0.120879	0.0575916	GO:0043123	GO:BP	positive regulation of I-kappaB kinase/NF-kappaB signaling	21110
query_1	TRUE	1.86337e-08	104	76	11	0.144737	0.105769	KEGG:04625	KEGG	C-type lectin receptor signaling pathway	8161
query_1	TRUE	1.97369e-08	176	80	13	0.1625	0.0738636	REAC:R-HSA-109581	REAC	Apoptosis	10790
query_1	TRUE	2.0018e-08	522	91	16	0.175824	0.0306513	GO:0043068	GO:BP	positive regulation of programmed cell death	21110
query_1	TRUE	2.43451e-08	25	91	6	0.0659341	0.24	GO:0032727	GO:BP	positive regulation of interferon-alpha production	21110
query_1	TRUE	2.66762e-08	15	80	6	0.075	0.4	REAC:R-HSA-918233	REAC	TRAF3-dependent IRF activation pathway	10790
query_1	TRUE	2.7808e-08	317	91	13	0.142857	0.0410095	GO:0044403	GO:BP	biological process involved in symbiotic interaction	21110
query_1	TRUE	3.35205e-08	260	91	12	0.131868	0.0461538	GO:0034976	GO:BP	response to endoplasmic reticulum stress	21110
query_1	TRUE	3.37088e-08	1005	91	21	0.230769	0.0208955	GO:0060548	GO:BP	negative regulation of cell death	21110
query_1	TRUE	3.41784e-08	2496	91	33	0.362637	0.0132212	GO:0051246	GO:BP	regulation of protein metabolic process	21110
query_1	TRUE	3.45518e-08	544	91	16	0.175824	0.0294118	GO:0007005	GO:BP	mitochondrion organization	21110
query_1	TRUE	3.51941e-08	545	91	16	0.175824	0.0293578	GO:0002253	GO:BP	activation of immune response	21110
query_1	TRUE	4.02039e-08	5	91	4	0.043956	0.8	GO:0019054	GO:BP	modulation by virus of host cellular process	21110
query_1	TRUE	4.02039e-08	5	91	4	0.043956	0.8	GO:0019048	GO:BP	modulation by virus of host process	21110
query_1	TRUE	4.02039e-08	5	91	4	0.043956	0.8	GO:0044068	GO:BP	modulation by symbiont of host cellular process	21110
query_1	TRUE	4.02039e-08	5	91	4	0.043956	0.8	GO:0044003	GO:BP	modulation by symbiont of host process	21110
query_1	TRUE	4.24814e-08	210	91	11	0.120879	0.052381	GO:0051701	GO:BP	biological process involved in interaction with host	21110
query_1	TRUE	4.36845e-08	268	91	12	0.131868	0.0447761	GO:0051091	GO:BP	positive regulation of DNA-binding transcription factor activity	21110
query_1	TRUE	4.44756e-08	2386	91	32	0.351648	0.0134116	GO:0051649	GO:BP	establishment of localization in cell	21110
query_1	TRUE	4.51074e-08	175	76	13	0.171053	0.0742857	KEGG:05152	KEGG	Tuberculosis	8161
query_1	TRUE	4.56737e-08	3131	91	37	0.406593	0.0118173	GO:0051173	GO:BP	positive regulation of nitrogen compound metabolic process	21110
query_1	TRUE	5.37002e-08	529	76	21	0.276316	0.0396975	KEGG:05200	KEGG	Pathways in cancer	8161
query_1	TRUE	5.63015e-08	3635	91	40	0.43956	0.0110041	GO:0051641	GO:BP	cellular localization	21110
query_1	TRUE	5.90342e-08	7966	91	61	0.67033	0.00765754	GO:0032991	GO:CC	protein-containing complex	22122
query_1	TRUE	6.47278e-08	167	91	10	0.10989	0.0598802	GO:0010950	GO:BP	positive regulation of endopeptidase activity	21110
query_1	TRUE	6.65517e-08	122	91	9	0.0989011	0.0737705	GO:0071887	GO:BP	leukocyte apoptotic process	21110
query_1	TRUE	7.30267e-08	15705	91	87	0.956044	0.00553964	GO:0043227	GO:CC	membrane-bounded organelle	22122
query_1	TRUE	7.3884e-08	1100	80	28	0.35	0.0254545	REAC:R-HSA-168249	REAC	Innate Immune System	10790
query_1	TRUE	7.57979e-08	170	91	10	0.10989	0.0588235	GO:2001242	GO:BP	regulation of intrinsic apoptotic signaling pathway	21110
query_1	TRUE	7.67345e-08	6441	91	55	0.604396	0.00853905	GO:1901564	GO:BP	organonitrogen compound metabolic process	21110
query_1	TRUE	8.4371e-08	31	91	6	0.0659341	0.193548	GO:0032607	GO:BP	interferon-alpha production	21110
query_1	TRUE	8.4371e-08	31	91	6	0.0659341	0.193548	GO:0032647	GO:BP	regulation of interferon-alpha production	21110
query_1	TRUE	8.89787e-08	1710	91	26	0.285714	0.0152047	GO:0005739	GO:CC	mitochondrion	22122
query_1	TRUE	9.08593e-08	2462	91	32	0.351648	0.0129976	GO:0051128	GO:BP	regulation of cellular component organization	21110
query_1	TRUE	9.56531e-08	56	91	7	0.0769231	0.125	GO:0032648	GO:BP	regulation of interferon-beta production	21110
query_1	TRUE	9.56531e-08	590	91	16	0.175824	0.0271186	GO:0010942	GO:BP	positive regulation of cell death	21110
query_1	TRUE	9.56531e-08	56	91	7	0.0769231	0.125	GO:0032608	GO:BP	interferon-beta production	21110
query_1	TRUE	1.05803e-07	177	91	10	0.10989	0.0564972	GO:0010952	GO:BP	positive regulation of peptidase activity	21110
query_1	TRUE	1.21474e-07	58	91	7	0.0769231	0.12069	GO:0046902	GO:BP	regulation of mitochondrial membrane permeability	21110
query_1	TRUE	1.24882e-07	884	91	19	0.208791	0.0214932	GO:0043066	GO:BP	negative regulation of apoptotic process	21110
query_1	TRUE	1.42041e-07	159	76	12	0.157895	0.0754717	KEGG:04217	KEGG	Necroptosis	8161
query_1	TRUE	1.44967e-07	690	89	18	0.202247	0.026087	GO:0019904	GO:MF	protein domain specific binding	20195
query_1	TRUE	1.51847e-07	526	91	15	0.164835	0.0285171	GO:0009896	GO:BP	positive regulation of catabolic process	21110
query_1	TRUE	1.51847e-07	60	91	7	0.0769231	0.116667	GO:2001244	GO:BP	positive regulation of intrinsic apoptotic signaling pathway	21110
query_1	TRUE	1.5362e-07	3608	91	39	0.428571	0.0108093	GO:0006996	GO:BP	organelle organization	21110
query_1	TRUE	1.77849e-07	905	91	19	0.208791	0.0209945	GO:0043069	GO:BP	negative regulation of programmed cell death	21110
query_1	TRUE	1.87479e-07	78	80	9	0.1125	0.115385	REAC:R-HSA-1169410	REAC	Antiviral mechanism by IFN-stimulated genes	10790
query_1	TRUE	1.88624e-07	16842	91	89	0.978022	0.00528441	GO:0043226	GO:CC	organelle	22122
query_1	TRUE	2.12337e-07	2510	91	31	0.340659	0.0123506	GO:0031410	GO:CC	cytoplasmic vesicle	22122
query_1	TRUE	2.12337e-07	2513	91	31	0.340659	0.0123359	GO:0097708	GO:CC	intracellular vesicle	22122
query_1	TRUE	2.3509e-07	21	80	6	0.075	0.285714	REAC:R-HSA-1606322	REAC	ZBP1(DAI) mediated induction of type I IFNs	10790
query_1	TRUE	2.40467e-07	37	91	6	0.0659341	0.162162	GO:1905898	GO:BP	positive regulation of response to endoplasmic reticulum stress	21110
query_1	TRUE	2.50324e-07	2723	91	33	0.362637	0.012119	GO:0008104	GO:BP	protein localization	21110
query_1	TRUE	2.72527e-07	2733	91	33	0.362637	0.0120746	GO:0070727	GO:BP	cellular macromolecule localization	21110
query_1	TRUE	3.01027e-07	246	76	14	0.184211	0.0569106	KEGG:05131	KEGG	Shigellosis	8161
query_1	TRUE	3.16385e-07	4776	91	44	0.483516	0.00921273	GO:0012505	GO:CC	endomembrane system	22122
query_1	TRUE	3.1763e-07	2601	91	32	0.351648	0.012303	GO:0009056	GO:BP	catabolic process	21110
query_1	TRUE	3.44093e-07	109	76	10	0.131579	0.0917431	KEGG:05145	KEGG	Toxoplasmosis	8161
query_1	TRUE	3.65802e-07	203	91	10	0.10989	0.0492611	GO:0043281	GO:BP	regulation of cysteine-type endopeptidase activity involved in apoptotic process	21110
query_1	TRUE	3.77947e-07	3728	91	38	0.417582	0.0101931	GO:0031090	GO:CC	organelle membrane	22122
query_1	TRUE	4.01103e-07	20	91	5	0.0549451	0.25	GO:0060340	GO:BP	positive regulation of type I interferon-mediated signaling pathway	21110
query_1	TRUE	4.01103e-07	2194	91	29	0.318681	0.0132179	GO:0031324	GO:BP	negative regulation of cellular metabolic process	21110
query_1	TRUE	4.06158e-07	5932	91	51	0.56044	0.00859744	GO:0048519	GO:BP	negative regulation of biological process	21110
query_1	TRUE	4.34081e-07	335	91	12	0.131868	0.0358209	GO:0009895	GO:BP	negative regulation of catabolic process	21110
query_1	TRUE	4.4722e-07	8	91	4	0.043956	0.5	GO:1903896	GO:BP	positive regulation of IRE1-mediated unfolded protein response	21110
query_1	TRUE	4.63076e-07	71	91	7	0.0769231	0.0985915	GO:0090559	GO:BP	regulation of membrane permeability	21110
query_1	TRUE	4.97542e-07	42	91	6	0.0659341	0.142857	GO:1902110	GO:BP	positive regulation of mitochondrial membrane permeability involved in apoptotic process	21110
query_1	TRUE	5.0492e-07	21	91	5	0.0549451	0.238095	GO:0036498	GO:BP	IRE1-mediated unfolded protein response	21110
query_1	TRUE	5.47184e-07	3617	91	38	0.417582	0.0105059	GO:0036211	GO:BP	protein modification process	21110
query_1	TRUE	5.57422e-07	2976	91	34	0.373626	0.0114247	GO:0031325	GO:BP	positive regulation of cellular metabolic process	21110
query_1	TRUE	6.49083e-07	44	91	6	0.0659341	0.136364	GO:1902686	GO:BP	mitochondrial outer membrane permeabilization involved in programmed cell death	21110
query_1	TRUE	6.50042e-07	8138	91	61	0.67033	0.0074957	GO:0016043	GO:BP	cellular component organization	21110
query_1	TRUE	8.0315e-07	1285	91	21	0.230769	0.0163424	GO:0031967	GO:CC	organelle envelope	22122
query_1	TRUE	8.0315e-07	1285	91	21	0.230769	0.0163424	GO:0031975	GO:CC	envelope	22122
query_1	TRUE	8.39653e-07	167	91	9	0.0989011	0.0538922	GO:0007259	GO:BP	receptor signaling pathway via JAK-STAT	21110
query_1	TRUE	8.40347e-07	46	91	6	0.0659341	0.130435	GO:1902108	GO:BP	regulation of mitochondrial membrane permeability involved in apoptotic process	21110
query_1	TRUE	8.7509e-07	700	91	16	0.175824	0.0228571	GO:0080135	GO:BP	regulation of cellular response to stress	21110
query_1	TRUE	9.15935e-07	5493	91	48	0.527473	0.00873839	GO:0031323	GO:BP	regulation of cellular metabolic process	21110
query_1	TRUE	9.43452e-07	47	91	6	0.0659341	0.12766	GO:0035794	GO:BP	positive regulation of mitochondrial membrane permeability	21110
query_1	TRUE	1.00568e-06	708	91	16	0.175824	0.0225989	GO:0030162	GO:BP	regulation of proteolysis	21110
query_1	TRUE	1.02826e-06	443	91	13	0.142857	0.0293454	GO:0051090	GO:BP	regulation of DNA-binding transcription factor activity	21110
query_1	TRUE	1.09336e-06	173	91	9	0.0989011	0.0520231	GO:0097696	GO:BP	receptor signaling pathway via STAT	21110
query_1	TRUE	1.15205e-06	1257	91	21	0.230769	0.0167064	GO:0045944	GO:BP	positive regulation of transcription by RNA polymerase II	21110
query_1	TRUE	1.15205e-06	3559	91	37	0.406593	0.0103962	GO:0009892	GO:BP	negative regulation of metabolic process	21110
query_1	TRUE	1.1719e-06	855	91	17	0.186813	0.019883	GO:0005773	GO:CC	vacuole	22122
query_1	TRUE	1.17375e-06	233	91	10	0.10989	0.0429185	GO:2000116	GO:BP	regulation of cysteine-type endopeptidase activity	21110
query_1	TRUE	1.17535e-06	3	91	3	0.032967	1	GO:0070721	GO:CC	ISGF3 complex	22122
query_1	TRUE	1.18555e-06	25	91	5	0.0549451	0.2	GO:0044346	GO:BP	fibroblast apoptotic process	21110
query_1	TRUE	1.24176e-06	83	91	7	0.0769231	0.0843373	GO:1905897	GO:BP	regulation of response to endoplasmic reticulum stress	21110
query_1	TRUE	1.3316e-06	725	91	16	0.175824	0.022069	GO:0051129	GO:BP	negative regulation of cellular component organization	21110
query_1	TRUE	1.3524e-06	3	91	3	0.032967	1	GO:0052150	GO:BP	modulation by symbiont of host apoptotic process	21110
query_1	TRUE	1.3524e-06	3	91	3	0.032967	1	GO:0039526	GO:BP	modulation by virus of host apoptotic process	21110
query_1	TRUE	1.3524e-06	3	91	3	0.032967	1	GO:0052040	GO:BP	modulation by symbiont of host programmed cell death	21110
query_1	TRUE	1.36316e-06	70	80	8	0.1	0.114286	REAC:R-HSA-1169408	REAC	ISG15 antiviral mechanism	10790
query_1	TRUE	1.41444e-06	315	89	12	0.134831	0.0380952	GO:0044389	GO:MF	ubiquitin-like protein ligase binding	20195
query_1	TRUE	1.41444e-06	2136	89	29	0.325843	0.0135768	GO:0042802	GO:MF	identical protein binding	20195
query_1	TRUE	1.41917e-06	1522	91	23	0.252747	0.0151117	GO:0044093	GO:BP	positive regulation of molecular function	21110
query_1	TRUE	1.43429e-06	767	91	16	0.175824	0.0208605	GO:0031966	GO:CC	mitochondrial membrane	22122
query_1	TRUE	1.44446e-06	51	91	6	0.0659341	0.117647	GO:1905710	GO:BP	positive regulation of membrane permeability	21110
query_1	TRUE	1.45442e-06	71	80	8	0.1	0.112676	REAC:R-HSA-909733	REAC	Interferon alpha/beta signaling	10790
query_1	TRUE	1.48127e-06	1787	91	25	0.274725	0.0139899	GO:0016310	GO:BP	phosphorylation	21110
query_1	TRUE	1.53356e-06	1165	91	20	0.21978	0.0171674	GO:0010628	GO:BP	positive regulation of gene expression	21110
query_1	TRUE	1.65093e-06	6816	91	54	0.593407	0.00792254	GO:0060255	GO:BP	regulation of macromolecule metabolic process	21110
query_1	TRUE	1.67163e-06	8345	91	61	0.67033	0.00730977	GO:0071840	GO:BP	cellular component organization or biogenesis	21110
query_1	TRUE	1.70835e-06	3456	91	36	0.395604	0.0104167	GO:0043933	GO:BP	protein-containing complex organization	21110
query_1	TRUE	1.82411e-06	847	91	17	0.186813	0.0200708	GO:0046649	GO:BP	lymphocyte activation	21110
query_1	TRUE	1.93125e-06	316	91	11	0.120879	0.0348101	GO:0019058	GO:BP	viral life cycle	21110
query_1	TRUE	1.93225e-06	1682	91	24	0.263736	0.0142687	GO:0042127	GO:BP	regulation of cell population proliferation	21110
query_1	TRUE	1.97356e-06	166	76	11	0.144737	0.0662651	KEGG:04630	KEGG	JAK-STAT signaling pathway	8161
query_1	TRUE	1.99449e-06	28	91	5	0.0549451	0.178571	GO:0060333	GO:BP	type II interferon-mediated signaling pathway	21110
query_1	TRUE	2.01526e-06	30	80	6	0.075	0.2	REAC:R-HSA-933541	REAC	TRAF6 mediated IRF7 activation	10790
query_1	TRUE	2.01526e-06	30	80	6	0.075	0.2	REAC:R-HSA-114452	REAC	Activation of BH3-only proteins	10790
query_1	TRUE	2.16273e-06	1193	91	20	0.21978	0.0167645	GO:0033043	GO:BP	regulation of organelle organization	21110
query_1	TRUE	2.18656e-06	5662	91	48	0.527473	0.00847757	GO:0051171	GO:BP	regulation of nitrogen compound metabolic process	21110
query_1	TRUE	2.20786e-06	16	80	5	0.0625	0.3125	REAC:R-HSA-1834941	REAC	STING mediated induction of host immune responses	10790
query_1	TRUE	2.32336e-06	3840	91	38	0.417582	0.00989583	GO:0043412	GO:BP	macromolecule modification	21110
query_1	TRUE	2.40913e-06	324	91	11	0.120879	0.0339506	GO:0016236	GO:BP	macroautophagy	21110
query_1	TRUE	2.52618e-06	7	80	4	0.05	0.571429	REAC:R-HSA-5603029	REAC	IkBA variant leads to EDA-ID	10790
query_1	TRUE	2.54292e-06	1451	91	22	0.241758	0.015162	GO:0051247	GO:BP	positive regulation of protein metabolic process	21110
query_1	TRUE	2.59986e-06	76	76	8	0.105263	0.105263	KEGG:05220	KEGG	Chronic myeloid leukemia	8161
query_1	TRUE	2.71732e-06	105	76	9	0.118421	0.0857143	KEGG:04659	KEGG	Th17 cell differentiation	8161
query_1	TRUE	2.75307e-06	1718	91	24	0.263736	0.0139697	GO:0045893	GO:BP	positive regulation of DNA-templated transcription	21110
query_1	TRUE	2.75307e-06	1718	91	24	0.263736	0.0139697	GO:1903508	GO:BP	positive regulation of nucleic acid-templated transcription	21110
query_1	TRUE	2.77526e-06	3201	91	34	0.373626	0.0106217	GO:0033036	GO:BP	macromolecule localization	21110
query_1	TRUE	2.89194e-06	58	91	6	0.0659341	0.103448	GO:0001961	GO:BP	positive regulation of cytokine-mediated signaling pathway	21110
query_1	TRUE	2.92549e-06	1725	91	24	0.263736	0.013913	GO:1902680	GO:BP	positive regulation of RNA biosynthetic process	21110
query_1	TRUE	3.12174e-06	9	89	4	0.0449438	0.444444	GO:0051400	GO:MF	BH domain binding	20195
query_1	TRUE	3.17898e-06	1108	91	19	0.208791	0.017148	GO:0006886	GO:BP	intracellular protein transport	21110
query_1	TRUE	3.183e-06	200	91	9	0.0989011	0.045	GO:0031334	GO:BP	positive regulation of protein-containing complex assembly	21110
query_1	TRUE	3.183e-06	97	91	7	0.0769231	0.0721649	GO:0002753	GO:BP	cytosolic pattern recognition receptor signaling pathway	21110
query_1	TRUE	3.2477e-06	9878	91	65	0.714286	0.00658028	GO:0016020	GO:CC	membrane	22122
query_1	TRUE	3.26453e-06	820	91	16	0.175824	0.0195122	GO:0005740	GO:CC	mitochondrial envelope	22122
query_1	TRUE	3.6477e-06	1119	91	19	0.208791	0.0169794	GO:0051130	GO:BP	positive regulation of cellular component organization	21110
query_1	TRUE	3.6477e-06	147	91	8	0.0879121	0.0544218	GO:0010508	GO:BP	positive regulation of autophagy	21110
query_1	TRUE	3.71161e-06	204	91	9	0.0989011	0.0441176	GO:0002758	GO:BP	innate immune response-activating signaling pathway	21110
query_1	TRUE	3.72992e-06	897	91	17	0.186813	0.0189521	GO:0061024	GO:BP	membrane organization	21110
query_1	TRUE	3.85028e-06	342	91	11	0.120879	0.0321637	GO:0071214	GO:BP	cellular response to abiotic stimulus	21110
query_1	TRUE	3.85028e-06	342	91	11	0.120879	0.0321637	GO:0104004	GO:BP	cellular response to environmental stimulus	21110
query_1	TRUE	4.29895e-06	33	91	5	0.0549451	0.151515	GO:0035456	GO:BP	response to interferon-beta	21110
query_1	TRUE	4.43021e-06	1136	91	19	0.208791	0.0167254	GO:1901698	GO:BP	response to nitrogen compound	21110
query_1	TRUE	4.43021e-06	4661	91	42	0.461538	0.00901094	GO:0022607	GO:BP	cellular component assembly	21110
query_1	TRUE	4.43703e-06	3	89	3	0.0337079	1	GO:0008384	GO:MF	IkappaB kinase activity	20195
query_1	TRUE	4.43703e-06	709	89	16	0.179775	0.022567	GO:0019901	GO:MF	protein kinase binding	20195
query_1	TRUE	4.46795e-06	63	91	6	0.0659341	0.0952381	GO:0070059	GO:BP	intrinsic apoptotic signaling pathway in response to endoplasmic reticulum stress	21110
query_1	TRUE	4.47449e-06	348	91	11	0.120879	0.0316092	GO:0070661	GO:BP	leukocyte proliferation	21110
query_1	TRUE	4.57528e-06	14	91	4	0.043956	0.285714	GO:1900103	GO:BP	positive regulation of endoplasmic reticulum unfolded protein response	21110
query_1	TRUE	4.69075e-06	516	91	13	0.142857	0.0251938	GO:0010638	GO:BP	positive regulation of organelle organization	21110
query_1	TRUE	4.93153e-06	154	91	8	0.0879121	0.0519481	GO:2001236	GO:BP	regulation of extrinsic apoptotic signaling pathway	21110
query_1	TRUE	5.20616e-06	5836	91	48	0.527473	0.00822481	GO:0080090	GO:BP	regulation of primary metabolic process	21110
query_1	TRUE	5.25094e-06	65	91	6	0.0659341	0.0923077	GO:0060760	GO:BP	positive regulation of response to cytokine stimulus	21110
query_1	TRUE	5.63941e-06	157	91	8	0.0879121	0.0509554	GO:0051092	GO:BP	positive regulation of NF-kappaB transcription factor activity	21110
query_1	TRUE	6.02838e-06	15	91	4	0.043956	0.266667	GO:1903894	GO:BP	regulation of IRE1-mediated unfolded protein response	21110
query_1	TRUE	6.02838e-06	15	91	4	0.043956	0.266667	GO:0035821	GO:BP	modulation of process of another organism	21110
query_1	TRUE	6.43033e-06	160	91	8	0.0879121	0.05	GO:0016241	GO:BP	regulation of macroautophagy	21110
query_1	TRUE	6.6853e-06	1547	91	22	0.241758	0.0142211	GO:0006468	GO:BP	protein phosphorylation	21110
query_1	TRUE	6.73976e-06	4203	91	38	0.417582	0.00904116	GO:0005654	GO:CC	nucleoplasm	22122
query_1	TRUE	6.92067e-06	471	80	16	0.2	0.0339703	REAC:R-HSA-449147	REAC	Signaling by Interleukins	10790
query_1	TRUE	6.93524e-06	4930	91	43	0.472527	0.00872211	GO:0044085	GO:BP	cellular component biogenesis	21110
query_1	TRUE	7.60636e-06	562	89	14	0.157303	0.024911	GO:0050839	GO:MF	cell adhesion molecule binding	20195
query_1	TRUE	7.78626e-06	370	91	11	0.120879	0.0297297	GO:0070997	GO:BP	neuron death	21110
query_1	TRUE	8.03566e-06	89	76	8	0.105263	0.0898876	KEGG:05235	KEGG	PD-L1 expression and PD-1 checkpoint pathway in cancer	8161
query_1	TRUE	8.03566e-06	89	76	8	0.105263	0.0898876	KEGG:04658	KEGG	Th1 and Th2 cell differentiation	8161
query_1	TRUE	8.16387e-06	455	91	12	0.131868	0.0263736	GO:0009314	GO:BP	response to radiation	21110
query_1	TRUE	8.8349e-06	196	76	11	0.144737	0.0561224	KEGG:05130	KEGG	Pathogenic Escherichia coli infection	8161
query_1	TRUE	8.98235e-06	91	76	8	0.105263	0.0879121	KEGG:04657	KEGG	IL-17 signaling pathway	8161
query_1	TRUE	9.1823e-06	3	80	3	0.0375	1	REAC:R-HSA-5603027	REAC	IKBKG deficiency causes anhidrotic ectodermal dysplasia with immunodeficiency (EDA-ID) (via TLR)	10790
query_1	TRUE	9.1823e-06	3	80	3	0.0375	1	REAC:R-HSA-5602636	REAC	IKBKB deficiency causes SCID	10790
query_1	TRUE	9.43586e-06	39	91	5	0.0549451	0.128205	GO:0097345	GO:BP	mitochondrial outer membrane permeabilization	21110
query_1	TRUE	9.48823e-06	2586	91	29	0.318681	0.0112142	GO:0065009	GO:BP	regulation of molecular function	21110
query_1	TRUE	9.49329e-06	1994	91	25	0.274725	0.0125376	GO:0008283	GO:BP	cell population proliferation	21110
query_1	TRUE	9.49357e-06	92	76	8	0.105263	0.0869565	KEGG:05222	KEGG	Small cell lung cancer	8161
query_1	TRUE	9.75487e-06	1857	91	24	0.263736	0.0129241	GO:0051254	GO:BP	positive regulation of RNA metabolic process	21110
query_1	TRUE	9.75487e-06	302	91	10	0.10989	0.0331126	GO:0030522	GO:BP	intracellular receptor signaling pathway	21110
query_1	TRUE	1.04926e-05	1099	89	19	0.213483	0.0172884	GO:0046983	GO:MF	protein dimerization activity	20195
query_1	TRUE	1.05849e-05	118	91	7	0.0769231	0.059322	GO:0007006	GO:BP	mitochondrial membrane organization	21110
query_1	TRUE	1.10133e-05	2763	91	30	0.32967	0.0108578	GO:0006796	GO:BP	phosphate-containing compound metabolic process	21110
query_1	TRUE	1.11147e-05	119	91	7	0.0769231	0.0588235	GO:0035967	GO:BP	cellular response to topologically incorrect protein	21110
query_1	TRUE	1.13113e-05	471	91	12	0.131868	0.0254777	GO:0002757	GO:BP	immune response-activating signaling pathway	21110
query_1	TRUE	1.27431e-05	792	89	16	0.179775	0.020202	GO:0019900	GO:MF	kinase binding	20195
query_1	TRUE	1.28562e-05	3270	91	33	0.362637	0.0100917	GO:0065003	GO:BP	protein-containing complex assembly	21110
query_1	TRUE	1.30799e-05	570	91	13	0.142857	0.022807	GO:0051249	GO:BP	regulation of lymphocyte activation	21110
query_1	TRUE	1.30799e-05	2788	91	30	0.32967	0.0107604	GO:0006793	GO:BP	phosphorus metabolic process	21110
query_1	TRUE	1.31134e-05	184	91	8	0.0879121	0.0434783	GO:0101002	GO:CC	ficolin-1-rich granule	22122
query_1	TRUE	1.31134e-05	17883	91	89	0.978022	0.00497679	GO:0005622	GO:CC	intracellular anatomical structure	22122
query_1	TRUE	1.32315e-05	77	91	6	0.0659341	0.0779221	GO:0030968	GO:BP	endoplasmic reticulum unfolded protein response	21110
query_1	TRUE	1.33333e-05	314	91	10	0.10989	0.0318471	GO:0032943	GO:BP	mononuclear cell proliferation	21110
query_1	TRUE	1.40838e-05	7716	91	56	0.615385	0.00725765	GO:0032501	GO:BP	multicellular organismal process	21110
query_1	TRUE	1.48295e-05	318	91	10	0.10989	0.0314465	GO:0031331	GO:BP	positive regulation of cellular catabolic process	21110
query_1	TRUE	1.49774e-05	2050	91	25	0.274725	0.0121951	GO:0045935	GO:BP	positive regulation of nucleobase-containing compound metabolic process	21110
query_1	TRUE	1.57002e-05	126	91	7	0.0769231	0.0555556	GO:0038061	GO:BP	NIK/NF-kappaB signaling	21110
query_1	TRUE	1.62537e-05	44	91	5	0.0549451	0.113636	GO:0050691	GO:BP	regulation of defense response to virus by host	21110
query_1	TRUE	1.62835e-05	710	89	15	0.168539	0.0211268	GO:0042803	GO:MF	protein homodimerization activity	20195
query_1	TRUE	1.66385e-05	1920	91	24	0.263736	0.0125	GO:0045184	GO:BP	establishment of protein localization	21110
query_1	TRUE	1.66385e-05	1012	91	17	0.186813	0.0167984	GO:0045321	GO:BP	leukocyte activation	21110
query_1	TRUE	1.66385e-05	1780	91	23	0.252747	0.0129213	GO:0006508	GO:BP	proteolysis	21110
query_1	TRUE	1.70739e-05	324	91	10	0.10989	0.0308642	GO:1901214	GO:BP	regulation of neuron death	21110
query_1	TRUE	1.71473e-05	1513	91	21	0.230769	0.0138797	GO:0044248	GO:BP	cellular catabolic process	21110
query_1	TRUE	1.74187e-05	325	91	10	0.10989	0.0307692	GO:0052548	GO:BP	regulation of endopeptidase activity	21110
query_1	TRUE	1.77697e-05	129	91	7	0.0769231	0.0542636	GO:0007041	GO:BP	lysosomal transport	21110
query_1	TRUE	1.77697e-05	326	91	10	0.10989	0.0306748	GO:0009416	GO:BP	response to light stimulus	21110
query_1	TRUE	1.81077e-05	82	91	6	0.0659341	0.0731707	GO:0050688	GO:BP	regulation of defense response to virus	21110
query_1	TRUE	1.83265e-05	20	91	4	0.043956	0.2	GO:0048569	GO:BP	post-embryonic animal organ development	21110
query_1	TRUE	1.90294e-05	499	91	12	0.131868	0.0240481	GO:0002764	GO:BP	immune response-regulating signaling pathway	21110
query_1	TRUE	1.94525e-05	103	80	8	0.1	0.0776699	REAC:R-HSA-168164	REAC	Toll Like Receptor 3 (TLR3) Cascade	10790
query_1	TRUE	1.95189e-05	1942	91	24	0.263736	0.0123584	GO:0010557	GO:BP	positive regulation of macromolecule biosynthetic process	21110
query_1	TRUE	1.95189e-05	1146	91	18	0.197802	0.0157068	GO:0009628	GO:BP	response to abiotic stimulus	21110
query_1	TRUE	1.95989e-05	72	76	7	0.0921053	0.0972222	KEGG:01524	KEGG	Platinum drug resistance	8161
query_1	TRUE	1.95989e-05	136	76	9	0.118421	0.0661765	KEGG:05135	KEGG	Yersinia infection	8161
query_1	TRUE	1.97816e-05	365	89	11	0.123596	0.030137	GO:0046982	GO:MF	protein heterodimerization activity	20195
query_1	TRUE	2.03907e-05	25	80	5	0.0625	0.2	REAC:R-HSA-933542	REAC	TRAF6 mediated NF-kB activation	10790
query_1	TRUE	2.08139e-05	137	91	7	0.0769231	0.0510949	GO:1902554	GO:CC	serine/threonine protein kinase complex	22122
query_1	TRUE	2.12456e-05	1204	91	18	0.197802	0.0149502	GO:0030659	GO:CC	cytoplasmic vesicle membrane	22122
query_1	TRUE	2.2226e-05	21	91	4	0.043956	0.190476	GO:0070242	GO:BP	thymocyte apoptotic process	21110
query_1	TRUE	2.30281e-05	509	91	12	0.131868	0.0235756	GO:0044089	GO:BP	positive regulation of cellular component biogenesis	21110
query_1	TRUE	2.35986e-05	107	80	8	0.1	0.0747664	REAC:R-HSA-166166	REAC	MyD88-independent TLR4 cascade	10790
query_1	TRUE	2.35986e-05	107	80	8	0.1	0.0747664	REAC:R-HSA-937061	REAC	TRIF(TICAM1)-mediated TLR4 signaling	10790
query_1	TRUE	2.38476e-05	338	91	10	0.10989	0.0295858	GO:0062197	GO:BP	cellular response to chemical stress	21110
query_1	TRUE	2.49067e-05	87	91	6	0.0659341	0.0689655	GO:0010507	GO:BP	negative regulation of autophagy	21110
query_1	TRUE	2.49095e-05	1311	89	20	0.224719	0.0152555	GO:0044877	GO:MF	protein-containing complex binding	20195
query_1	TRUE	2.56692e-05	1223	91	18	0.197802	0.0147179	GO:0012506	GO:CC	vesicle membrane	22122
query_1	TRUE	2.63125e-05	12	80	4	0.05	0.333333	REAC:R-HSA-9013973	REAC	TICAM1-dependent activation of IRF3/IRF7	10790
query_1	TRUE	2.65609e-05	935	91	16	0.175824	0.0171123	GO:0014070	GO:BP	response to organic cyclic compound	21110
query_1	TRUE	2.6578e-05	22	91	4	0.043956	0.181818	GO:0035455	GO:BP	response to interferon-alpha	21110
query_1	TRUE	2.70228e-05	27	80	5	0.0625	0.185185	REAC:R-HSA-5620971	REAC	Pyroptosis	10790
query_1	TRUE	2.72485e-05	142	76	9	0.118421	0.0633803	KEGG:04936	KEGG	Alcoholic liver disease	8161
query_1	TRUE	2.73076e-05	267	91	9	0.0989011	0.0337079	GO:0070663	GO:BP	regulation of leukocyte proliferation	21110
query_1	TRUE	2.7946e-05	7	91	3	0.032967	0.428571	GO:0072357	GO:CC	PTW/PP1 phosphatase complex	22122
query_1	TRUE	2.97226e-05	944	91	16	0.175824	0.0169492	GO:0030097	GO:BP	hemopoiesis	21110
query_1	TRUE	3.18363e-05	91	91	6	0.0659341	0.0659341	GO:1901216	GO:BP	positive regulation of neuron death	21110
query_1	TRUE	3.22385e-05	30	76	5	0.0657895	0.166667	KEGG:01523	KEGG	Antifolate resistance	8161
query_1	TRUE	3.35863e-05	79	76	7	0.0921053	0.0886076	KEGG:01521	KEGG	EGFR tyrosine kinase inhibitor resistance	8161
query_1	TRUE	3.50106e-05	151	91	7	0.0769231	0.0463576	GO:1902911	GO:CC	protein kinase complex	22122
query_1	TRUE	3.56333e-05	13	80	4	0.05	0.307692	REAC:R-HSA-933543	REAC	NF-kB activation through FADD/RIP-1 pathway mediated by caspase-8 and -10	10790
query_1	TRUE	3.66816e-05	145	91	7	0.0769231	0.0482759	GO:0034341	GO:BP	response to type II interferon	21110
query_1	TRUE	3.84581e-05	2023	91	24	0.263736	0.0118636	GO:0031328	GO:BP	positive regulation of cellular biosynthetic process	21110
query_1	TRUE	3.86082e-05	893	91	15	0.164835	0.0167973	GO:0030141	GO:CC	secretory granule	22122
query_1	TRUE	3.89463e-05	382	76	14	0.184211	0.0366492	KEGG:05010	KEGG	Alzheimer disease	8161
query_1	TRUE	4.16382e-05	54	91	5	0.0549451	0.0925926	GO:0043525	GO:BP	positive regulation of neuron apoptotic process	21110
query_1	TRUE	4.54279e-05	213	91	8	0.0879121	0.0375587	GO:0042098	GO:BP	T cell proliferation	21110
query_1	TRUE	4.68763e-05	6	89	3	0.0337079	0.5	GO:0051434	GO:MF	BH3 domain binding	20195
query_1	TRUE	5.10112e-05	370	91	10	0.10989	0.027027	GO:0051098	GO:BP	regulation of binding	21110
query_1	TRUE	5.10112e-05	99	91	6	0.0659341	0.0606061	GO:0034620	GO:BP	cellular response to unfolded protein	21110
query_1	TRUE	5.12468e-05	153	91	7	0.0769231	0.0457516	GO:0009411	GO:BP	response to UV	21110
query_1	TRUE	5.31176e-05	372	91	10	0.10989	0.0268817	GO:0050863	GO:BP	regulation of T cell activation	21110
query_1	TRUE	5.34459e-05	100	91	6	0.0659341	0.06	GO:0031341	GO:BP	regulation of cell killing	21110
query_1	TRUE	5.42544e-05	55	80	6	0.075	0.109091	REAC:R-HSA-5218859	REAC	Regulated Necrosis	10790
query_1	TRUE	5.65976e-05	2374	91	26	0.285714	0.010952	GO:0051172	GO:BP	negative regulation of nitrogen compound metabolic process	21110
query_1	TRUE	5.7071e-05	661	91	13	0.142857	0.0196672	GO:0002694	GO:BP	regulation of leukocyte activation	21110
query_1	TRUE	5.73991e-05	334	89	10	0.11236	0.0299401	GO:0045296	GO:MF	cadherin binding	20195
query_1	TRUE	5.90106e-05	87	80	7	0.0875	0.0804598	REAC:R-HSA-877300	REAC	Interferon gamma signaling	10790
query_1	TRUE	5.90106e-05	165	80	9	0.1125	0.0545455	REAC:R-HSA-168898	REAC	Toll-like Receptor Cascades	10790
query_1	TRUE	5.9263e-05	9	91	3	0.032967	0.333333	GO:0072559	GO:CC	NLRP3 inflammasome complex	22122
query_1	TRUE	5.9263e-05	9	91	3	0.032967	0.333333	GO:0008385	GO:CC	IkappaB kinase complex	22122
query_1	TRUE	6.03648e-05	15	80	4	0.05	0.266667	REAC:R-HSA-3134975	REAC	Regulation of innate immune responses to cytosolic DNA	10790
query_1	TRUE	6.05889e-05	2081	91	24	0.263736	0.0115329	GO:0009891	GO:BP	positive regulation of biosynthetic process	21110
query_1	TRUE	6.60778e-05	1064	91	16	0.175824	0.0150376	GO:0099503	GO:CC	secretory vesicle	22122
query_1	TRUE	6.73946e-05	160	91	7	0.0769231	0.04375	GO:0035966	GO:BP	response to topologically incorrect protein	21110
query_1	TRUE	6.96249e-05	674	91	13	0.142857	0.0192878	GO:0072594	GO:BP	establishment of protein localization to organelle	21110
query_1	TRUE	6.96249e-05	1807	91	22	0.241758	0.0121749	GO:0015031	GO:BP	protein transport	21110
query_1	TRUE	7.12604e-05	9	91	3	0.032967	0.333333	GO:0032471	GO:BP	negative regulation of endoplasmic reticulum calcium ion concentration	21110
query_1	TRUE	7.28228e-05	61	91	5	0.0549451	0.0819672	GO:0070231	GO:BP	T cell apoptotic process	21110
query_1	TRUE	7.48458e-05	163	91	7	0.0769231	0.0429448	GO:0050792	GO:BP	regulation of viral process	21110
query_1	TRUE	7.4941e-05	5604	91	44	0.483516	0.00785153	GO:0051179	GO:BP	localization	21110
query_1	TRUE	7.67432e-05	578	91	12	0.131868	0.0207612	GO:0071407	GO:BP	cellular response to organic cyclic compound	21110
query_1	TRUE	7.77489e-05	231	91	8	0.0879121	0.034632	GO:2001234	GO:BP	negative regulation of apoptotic signaling pathway	21110
query_1	TRUE	7.80327e-05	16	80	4	0.05	0.25	REAC:R-HSA-936964	REAC	Activation of IRF3/IRF7 mediated by TBK1/IKK epsilon	10790
query_1	TRUE	7.88139e-05	353	76	13	0.171053	0.0368272	KEGG:04151	KEGG	PI3K-Akt signaling pathway	8161
query_1	TRUE	7.97201e-05	165	91	7	0.0769231	0.0424242	GO:0007034	GO:BP	vacuolar transport	21110
query_1	TRUE	7.97201e-05	165	91	7	0.0769231	0.0424242	GO:0070665	GO:BP	positive regulation of leukocyte proliferation	21110
query_1	TRUE	7.99665e-05	10	91	3	0.032967	0.3	GO:0042564	GO:CC	NLS-dependent protein nuclear import complex	22122
query_1	TRUE	8.57669e-05	1157	91	17	0.186813	0.0146932	GO:0001775	GO:BP	cell activation	21110
query_1	TRUE	8.60272e-05	35	80	5	0.0625	0.142857	REAC:R-HSA-936440	REAC	Negative regulators of DDX58/IFIH1 signaling	10790
query_1	TRUE	8.75394e-05	117	91	6	0.0659341	0.0512821	GO:0005776	GO:CC	autophagosome	22122
query_1	TRUE	9.56231e-05	278	89	9	0.101124	0.0323741	GO:0005126	GO:MF	cytokine receptor binding	20195
query_1	TRUE	9.5696e-05	1167	91	17	0.186813	0.0145673	GO:0033365	GO:BP	protein localization to organelle	21110
query_1	TRUE	9.66368e-05	17	80	4	0.05	0.235294	REAC:R-HSA-1810476	REAC	RIP-mediated NFkB activation via ZBP1	10790
query_1	TRUE	9.67641e-05	65	91	5	0.0549451	0.0769231	GO:0031343	GO:BP	positive regulation of cell killing	21110
query_1	TRUE	9.74635e-05	10	91	3	0.032967	0.3	GO:0051709	GO:BP	regulation of killing of cells of another organism	21110
query_1	TRUE	9.74635e-05	10	91	3	0.032967	0.3	GO:2000271	GO:BP	positive regulation of fibroblast apoptotic process	21110
query_1	TRUE	9.8573e-05	317	91	9	0.0989011	0.0283912	GO:0022409	GO:BP	positive regulation of cell-cell adhesion	21110
query_1	TRUE	9.88668e-05	474	76	15	0.197368	0.0316456	KEGG:05022	KEGG	Pathways of neurodegeneration - multiple diseases	8161
query_1	TRUE	9.89742e-05	31	91	4	0.043956	0.129032	GO:1900101	GO:BP	regulation of endoplasmic reticulum unfolded protein response	21110
query_1	TRUE	0.000102636	66	91	5	0.0549451	0.0757576	GO:1901224	GO:BP	positive regulation of NIK/NF-kappaB signaling	21110
query_1	TRUE	0.000105284	406	91	10	0.10989	0.0246305	GO:0052547	GO:BP	regulation of peptidase activity	21110
query_1	TRUE	0.000105587	136	80	8	0.1	0.0588235	REAC:R-HSA-5621481	REAC	C-type lectin receptors (CLRs)	10790
query_1	TRUE	0.000105587	97	80	7	0.0875	0.0721649	REAC:R-HSA-5607764	REAC	CLEC7A (Dectin-1) signaling	10790
query_1	TRUE	0.00010682	3	44	3	0.0681818	1	CORUM:5844	CORUM	I-kappa-B kinase complex	3383
query_1	TRUE	0.00010682	3	44	3	0.0681818	1	CORUM:2121	CORUM	I-kappa-B kinase complex	3383
query_1	TRUE	0.00010682	3	44	3	0.0681818	1	CORUM:60	CORUM	Interferon-stimulated gene factor 3 transcription complex ISGF3	3383
query_1	TRUE	0.000108097	243	91	8	0.0879121	0.0329218	GO:0032944	GO:BP	regulation of mononuclear cell proliferation	21110
query_1	TRUE	0.000111762	151	89	7	0.0786517	0.0463576	GO:0019903	GO:MF	protein phosphatase binding	20195
query_1	TRUE	0.000112444	6	80	3	0.0375	0.5	REAC:R-HSA-111457	REAC	Release of apoptotic factors from the mitochondria	10790
query_1	TRUE	0.000112822	6635	91	47	0.516484	0.00708365	GO:0070013	GO:CC	intracellular organelle lumen	22122
query_1	TRUE	0.000112822	6635	91	47	0.516484	0.00708365	GO:0043233	GO:CC	organelle lumen	22122
query_1	TRUE	0.000112822	6635	91	47	0.516484	0.00708365	GO:0031974	GO:CC	membrane-enclosed lumen	22122
query_1	TRUE	0.000114366	1060	91	16	0.175824	0.0150943	GO:0010243	GO:BP	response to organonitrogen compound	21110
query_1	TRUE	0.000118667	760	91	13	0.142857	0.0171053	GO:0000323	GO:CC	lytic vacuole	22122
query_1	TRUE	0.000118667	760	91	13	0.142857	0.0171053	GO:0005764	GO:CC	lysosome	22122
query_1	TRUE	0.000123063	12	91	3	0.032967	0.25	GO:0031074	GO:CC	nucleocytoplasmic transport complex	22122
query_1	TRUE	0.00012394	716	91	13	0.142857	0.0181564	GO:0050865	GO:BP	regulation of cell activation	21110
query_1	TRUE	0.000125001	33	91	4	0.043956	0.121212	GO:0001782	GO:BP	B cell homeostasis	21110
query_1	TRUE	0.000125001	33	91	4	0.043956	0.121212	GO:0002230	GO:BP	positive regulation of defense response to virus by host	21110
query_1	TRUE	0.000133631	67	76	6	0.0789474	0.0895522	KEGG:05221	KEGG	Acute myeloid leukemia	8161
query_1	TRUE	0.000134059	70	91	5	0.0549451	0.0714286	GO:0051881	GO:BP	regulation of mitochondrial membrane potential	21110
query_1	TRUE	0.000136738	2	91	2	0.021978	1	GO:0097145	GO:CC	BAK complex	22122
query_1	TRUE	0.000136738	2	91	2	0.021978	1	GO:0097143	GO:CC	PUMA-BCL-xl complex	22122
query_1	TRUE	0.000138259	120	91	6	0.0659341	0.05	GO:0002832	GO:BP	negative regulation of response to biotic stimulus	21110
query_1	TRUE	0.000141344	19	80	4	0.05	0.210526	REAC:R-HSA-111471	REAC	Apoptotic factor-mediated response	10790
query_1	TRUE	0.000141344	143	80	8	0.1	0.0559441	REAC:R-HSA-166016	REAC	Toll Like Receptor 4 (TLR4) Cascade	10790
query_1	TRUE	0.000142954	182	91	7	0.0769231	0.0384615	GO:0042129	GO:BP	regulation of T cell proliferation	21110
query_1	TRUE	0.000146109	902	91	14	0.153846	0.0155211	GO:0070161	GO:CC	anchoring junction	22122
query_1	TRUE	0.000146152	297	89	9	0.101124	0.030303	GO:0031625	GO:MF	ubiquitin protein ligase binding	20195
query_1	TRUE	0.000151936	425	91	10	0.10989	0.0235294	GO:0006979	GO:BP	response to oxidative stress	21110
query_1	TRUE	0.000153186	256	91	8	0.0879121	0.03125	GO:0051402	GO:BP	neuron apoptotic process	21110
query_1	TRUE	0.000154207	10	44	4	0.0909091	0.4	CORUM:5194	CORUM	TNF-alpha/NF-kappa B signaling complex (SEC16A, CHUK, IKBKB, NFKB2, REL, IKBKG, MAP3K14, RELA, FBXW7, USP2)	3383
query_1	TRUE	0.000154207	10	44	4	0.0909091	0.4	CORUM:5193	CORUM	TNF-alpha/NF-kappa B signaling complex (CHUK, KPNA3, NFKB2, NFKBIB, REL, IKBKG, NFKB1, NFKBIE, RELB, NFKBIA, RELA, TNIP2)	3383
query_1	TRUE	0.000156695	123	91	6	0.0659341	0.0487805	GO:0071346	GO:BP	cellular response to type II interferon	21110
query_1	TRUE	0.000156695	123	91	6	0.0659341	0.0487805	GO:0042542	GO:BP	response to hydrogen peroxide	21110
query_1	TRUE	0.000160786	102	76	7	0.0921053	0.0686275	KEGG:04064	KEGG	NF-kappa B signaling pathway	8161
query_1	TRUE	0.000160991	186	91	7	0.0769231	0.0376344	GO:0002221	GO:BP	pattern recognition receptor signaling pathway	21110
query_1	TRUE	0.000160991	186	91	7	0.0769231	0.0376344	GO:0044000	GO:BP	movement in host	21110
query_1	TRUE	0.000160991	73	91	5	0.0549451	0.0684932	GO:0002260	GO:BP	lymphocyte homeostasis	21110
query_1	TRUE	0.000164632	1040	91	15	0.164835	0.0144231	GO:0005768	GO:CC	endosome	22122
query_1	TRUE	0.000166574	12	91	3	0.032967	0.25	GO:0048563	GO:BP	post-embryonic animal organ morphogenesis	21110
query_1	TRUE	0.000167473	1494	91	19	0.208791	0.0127175	GO:0031399	GO:BP	regulation of protein modification process	21110
query_1	TRUE	0.00016803	466	91	10	0.10989	0.0214592	GO:0005774	GO:CC	vacuolar membrane	22122
query_1	TRUE	0.000169528	74	91	5	0.0549451	0.0675676	GO:0045824	GO:BP	negative regulation of innate immune response	21110
query_1	TRUE	0.000170521	36	91	4	0.043956	0.111111	GO:0043276	GO:BP	anoikis	21110
query_1	TRUE	0.00017703	2	91	2	0.021978	1	GO:0019050	GO:BP	suppression by virus of host apoptotic process	21110
query_1	TRUE	0.00017703	2	91	2	0.021978	1	GO:0052151	GO:BP	positive regulation by symbiont of host apoptotic process	21110
query_1	TRUE	0.00017703	2	91	2	0.021978	1	GO:0019051	GO:BP	induction by virus of host apoptotic process	21110
query_1	TRUE	0.00017703	2	91	2	0.021978	1	GO:0052042	GO:BP	induction by symbiont of host programmed cell death	21110
query_1	TRUE	0.00017703	2	91	2	0.021978	1	GO:0002352	GO:BP	B cell negative selection	21110
query_1	TRUE	0.00017703	2	91	2	0.021978	1	GO:0052041	GO:BP	suppression by symbiont of host programmed cell death	21110
query_1	TRUE	0.00017703	75	91	5	0.0549451	0.0666667	GO:0016239	GO:BP	positive regulation of macroautophagy	21110
query_1	TRUE	0.00017703	2	91	2	0.021978	1	GO:0033668	GO:BP	suppression by symbiont of host apoptotic process	21110
query_1	TRUE	0.00017703	980	91	15	0.164835	0.0153061	GO:0060341	GO:BP	regulation of cellular localization	21110
query_1	TRUE	0.00017703	2	91	2	0.021978	1	GO:0001907	GO:BP	killing by symbiont of host cells	21110
query_1	TRUE	0.00017703	2	91	2	0.021978	1	GO:0046725	GO:BP	negative regulation by virus of viral protein levels in host cell	21110
query_1	TRUE	0.000182031	191	91	7	0.0769231	0.0366492	GO:0071478	GO:BP	cellular response to radiation	21110
query_1	TRUE	0.000185879	4	44	3	0.0681818	0.75	CORUM:2118	CORUM	CHUK-ERC1-IKBKB-IKBKG	3383
query_1	TRUE	0.000185879	23	44	5	0.113636	0.217391	CORUM:5233	CORUM	TNF-alpha/NF-kappa B signaling complex 5	3383
query_1	TRUE	0.000200662	194	91	7	0.0769231	0.0360825	GO:0000302	GO:BP	response to reactive oxygen species	21110
query_1	TRUE	0.000203935	269	91	8	0.0879121	0.0297398	GO:1903039	GO:BP	positive regulation of leukocyte cell-cell adhesion	21110
query_1	TRUE	0.000206174	151	80	8	0.1	0.0529801	REAC:R-HSA-446652	REAC	Interleukin-1 family signaling	10790
query_1	TRUE	0.000221437	547	91	11	0.120879	0.0201097	GO:0042110	GO:BP	T cell activation	21110
query_1	TRUE	0.000226785	198	91	7	0.0769231	0.0353535	GO:0031330	GO:BP	negative regulation of cellular catabolic process	21110
query_1	TRUE	0.000226927	1004	91	15	0.164835	0.0149402	GO:0051248	GO:BP	negative regulation of protein metabolic process	21110
query_1	TRUE	0.00023061	1397	91	18	0.197802	0.0128848	GO:0009057	GO:BP	macromolecule catabolic process	21110
query_1	TRUE	0.000234936	1825	91	21	0.230769	0.0115068	GO:0007049	GO:BP	cell cycle	21110
query_1	TRUE	0.000238573	2763	91	27	0.296703	0.00977199	GO:0048468	GO:BP	cell development	21110
query_1	TRUE	0.000244336	135	91	6	0.0659341	0.0444444	GO:1904019	GO:BP	epithelial cell apoptotic process	21110
query_1	TRUE	0.000245442	201	91	7	0.0769231	0.0348259	GO:0006839	GO:BP	mitochondrial transport	21110
query_1	TRUE	0.000252644	202	91	7	0.0769231	0.0346535	GO:0043393	GO:BP	regulation of protein binding	21110
query_1	TRUE	0.000254502	2109	91	22	0.241758	0.0104315	GO:0070062	GO:CC	extracellular exosome	22122
query_1	TRUE	0.000255755	364	91	9	0.0989011	0.0247253	GO:1903037	GO:BP	regulation of leukocyte cell-cell adhesion	21110
query_1	TRUE	0.000271928	367	91	9	0.0989011	0.0245232	GO:0042176	GO:BP	regulation of protein catabolic process	21110
query_1	TRUE	0.00027267	138	91	6	0.0659341	0.0434783	GO:0006986	GO:BP	response to unfolded protein	21110
query_1	TRUE	0.000272875	83	91	5	0.0549451	0.060241	GO:0008625	GO:BP	extrinsic apoptotic signaling pathway via death domain receptors	21110
query_1	TRUE	0.000285448	11	89	3	0.0337079	0.272727	GO:1990459	GO:MF	transferrin receptor binding	20195
query_1	TRUE	0.000287721	2133	91	22	0.241758	0.0103141	GO:1903561	GO:CC	extracellular vesicle	22122
query_1	TRUE	0.000287721	2134	91	22	0.241758	0.0103093	GO:0043230	GO:CC	extracellular organelle	22122
query_1	TRUE	0.000287721	2134	91	22	0.241758	0.0103093	GO:0065010	GO:CC	extracellular membrane-bounded organelle	22122
query_1	TRUE	0.000288348	84	91	5	0.0549451	0.0595238	GO:0072332	GO:BP	intrinsic apoptotic signaling pathway by p53 class mediator	21110
query_1	TRUE	0.000290606	2964	91	28	0.307692	0.00944669	GO:0065008	GO:BP	regulation of biological quality	21110
query_1	TRUE	0.000291418	47	91	4	0.043956	0.0851064	GO:0022627	GO:CC	cytosolic small ribosomal subunit	22122
query_1	TRUE	0.000303459	85	91	5	0.0549451	0.0588235	GO:0070227	GO:BP	lymphocyte apoptotic process	21110
query_1	TRUE	0.000303459	141	91	6	0.0659341	0.0425532	GO:1903900	GO:BP	regulation of viral life cycle	21110
query_1	TRUE	0.000315261	733	91	12	0.131868	0.0163711	GO:0048471	GO:CC	perinuclear region of cytoplasm	22122
query_1	TRUE	0.000350318	18	91	3	0.032967	0.166667	GO:0061702	GO:CC	canonical inflammasome complex	22122
query_1	TRUE	0.000350318	5499	91	40	0.43956	0.00727405	GO:0031981	GO:CC	nuclear lumen	22122
query_1	TRUE	0.000352267	476	91	10	0.10989	0.0210084	GO:0022407	GO:BP	regulation of cell-cell adhesion	21110
query_1	TRUE	0.000356682	80	80	6	0.075	0.075	REAC:R-HSA-1168372	REAC	Downstream signaling events of B Cell Receptor (BCR)	10790
query_1	TRUE	0.000356879	477	91	10	0.10989	0.0209644	GO:0045785	GO:BP	positive regulation of cell adhesion	21110
query_1	TRUE	0.000356879	3342	91	30	0.32967	0.00897666	GO:0010605	GO:BP	negative regulation of macromolecule metabolic process	21110
query_1	TRUE	0.000361317	12	89	3	0.0337079	0.25	GO:0070513	GO:MF	death domain binding	20195
query_1	TRUE	0.000367141	1181	91	16	0.175824	0.0135478	GO:0042325	GO:BP	regulation of phosphorylation	21110
query_1	TRUE	0.000371233	324	91	8	0.0879121	0.0246914	GO:0061695	GO:CC	transferase complex, transferring phosphorus-containing groups	22122
query_1	TRUE	0.000371233	163	91	6	0.0659341	0.0368098	GO:0070820	GO:CC	tertiary granule	22122
query_1	TRUE	0.000373797	480	91	10	0.10989	0.0208333	GO:1903131	GO:BP	mononuclear cell differentiation	21110
query_1	TRUE	0.000374491	2	89	2	0.0224719	1	GO:0019962	GO:MF	type I interferon binding	20195
query_1	TRUE	0.000374806	422	91	9	0.0989011	0.021327	GO:0005765	GO:CC	lysosomal membrane	22122
query_1	TRUE	0.000374806	422	91	9	0.0989011	0.021327	GO:0098852	GO:CC	lytic vacuole membrane	22122
query_1	TRUE	0.000383467	217	91	7	0.0769231	0.0322581	GO:0043523	GO:BP	regulation of neuron apoptotic process	21110
query_1	TRUE	0.000389449	425	91	9	0.0989011	0.0211765	GO:0005925	GO:CC	focal adhesion	22122
query_1	TRUE	0.000390572	148	91	6	0.0659341	0.0405405	GO:0032946	GO:BP	positive regulation of mononuclear cell proliferation	21110
query_1	TRUE	0.000393321	5	44	3	0.0681818	0.6	CORUM:2105	CORUM	IkappaB kinase complex (IKBKB, CHUK, IKBKAP, NFKBIA, RELA, MAP3K14)	3383
query_1	TRUE	0.000407145	46	91	4	0.043956	0.0869565	GO:2001239	GO:BP	regulation of extrinsic apoptotic signaling pathway in absence of ligand	21110
query_1	TRUE	0.000407145	46	91	4	0.043956	0.0869565	GO:0043029	GO:BP	T cell homeostasis	21110
query_1	TRUE	0.000410054	9	80	3	0.0375	0.333333	REAC:R-HSA-448706	REAC	Interleukin-1 processing	10790
query_1	TRUE	0.000410054	25	80	4	0.05	0.16	REAC:R-HSA-8854691	REAC	Interleukin-20 family signaling	10790
query_1	TRUE	0.000422041	104	91	5	0.0549451	0.0480769	GO:0022626	GO:CC	cytosolic ribosome	22122
query_1	TRUE	0.000425777	703	91	12	0.131868	0.0170697	GO:1901699	GO:BP	cellular response to nitrogen compound	21110
query_1	TRUE	0.000427718	92	91	5	0.0549451	0.0543478	GO:0061912	GO:BP	selective autophagy	21110
query_1	TRUE	0.000427718	92	91	5	0.0549451	0.0543478	GO:0034644	GO:BP	cellular response to UV	21110
query_1	TRUE	0.000427718	92	91	5	0.0549451	0.0543478	GO:0048525	GO:BP	negative regulation of viral process	21110
query_1	TRUE	0.000431588	1616	91	19	0.208791	0.0117574	GO:0048585	GO:BP	negative regulation of response to stimulus	21110
query_1	TRUE	0.00043264	362	76	12	0.157895	0.0331492	KEGG:05014	KEGG	Amyotrophic lateral sclerosis	8161
query_1	TRUE	0.000436403	47	91	4	0.043956	0.0851064	GO:0042771	GO:BP	intrinsic apoptotic signaling pathway in response to DNA damage by p53 class mediator	21110
query_1	TRUE	0.000438934	17	91	3	0.032967	0.176471	GO:0009886	GO:BP	post-embryonic animal morphogenesis	21110
query_1	TRUE	0.000445675	93	91	5	0.0549451	0.0537634	GO:2000106	GO:BP	regulation of leukocyte apoptotic process	21110
query_1	TRUE	0.000450927	435	91	9	0.0989011	0.0206897	GO:0030055	GO:CC	cell-substrate junction	22122
query_1	TRUE	0.000452184	709	91	12	0.131868	0.0169252	GO:0008285	GO:BP	negative regulation of cell population proliferation	21110
query_1	TRUE	0.000456482	2230	91	22	0.241758	0.00986547	GO:0030054	GO:CC	cell junction	22122
query_1	TRUE	0.000470828	307	91	8	0.0879121	0.0260586	GO:0046651	GO:BP	lymphocyte proliferation	21110
query_1	TRUE	0.000470908	3	91	2	0.021978	0.666667	GO:0097296	GO:BP	activation of cysteine-type endopeptidase activity involved in apoptotic signaling pathway	21110
query_1	TRUE	0.000470908	3	91	2	0.021978	0.666667	GO:0044565	GO:BP	dendritic cell proliferation	21110
query_1	TRUE	0.000470908	3	91	2	0.021978	0.666667	GO:1902263	GO:BP	apoptotic process involved in embryonic digit morphogenesis	21110
query_1	TRUE	0.000474346	602	91	11	0.120879	0.0182724	GO:0071396	GO:BP	cellular response to lipid	21110
query_1	TRUE	0.000478987	399	91	9	0.0989011	0.0225564	GO:0051251	GO:BP	positive regulation of lymphocyte activation	21110
query_1	TRUE	0.00048216	955	91	14	0.153846	0.0146597	GO:0008284	GO:BP	positive regulation of cell population proliferation	21110
query_1	TRUE	0.000494083	197	89	7	0.0786517	0.035533	GO:0019902	GO:MF	phosphatase binding	20195
query_1	TRUE	0.000495919	835	91	13	0.142857	0.0155689	GO:0060284	GO:BP	regulation of cell development	21110
query_1	TRUE	0.000503412	402	91	9	0.0989011	0.0223881	GO:0007159	GO:BP	leukocyte cell-cell adhesion	21110
query_1	TRUE	0.000508711	18	91	3	0.032967	0.166667	GO:0035234	GO:BP	ectopic germ cell programmed cell death	21110
query_1	TRUE	0.000513238	86	76	6	0.0789474	0.0697674	KEGG:05210	KEGG	Colorectal cancer	8161
query_1	TRUE	0.000513425	57	91	4	0.043956	0.0701754	GO:0008287	GO:CC	protein serine/threonine phosphatase complex	22122
query_1	TRUE	0.000517721	1359	91	17	0.186813	0.0125092	GO:0010648	GO:BP	negative regulation of cell communication	21110
query_1	TRUE	0.000517721	1359	91	17	0.186813	0.0125092	GO:0023057	GO:BP	negative regulation of signaling	21110
query_1	TRUE	0.000522924	610	91	11	0.120879	0.0180328	GO:0002521	GO:BP	leukocyte differentiation	21110
query_1	TRUE	0.000531019	15	44	4	0.0909091	0.266667	CORUM:5232	CORUM	TNF-alpha/Nf-kappa B signaling complex (RPL6, RPL30, RPS13, CHUK, DDX3X, NFKB2, NFKBIB, REL, IKBKG, NFKB1, MAP3K8, RELB, GLG1, NFKBIA, RELA, TNIP2, GTF2I)	3383
query_1	TRUE	0.000550516	98	91	5	0.0549451	0.0510204	GO:2001237	GO:BP	negative regulation of extrinsic apoptotic signaling pathway	21110
query_1	TRUE	0.000564022	4	91	2	0.021978	0.5	GO:0030526	GO:CC	granulocyte macrophage colony-stimulating factor receptor complex	22122
query_1	TRUE	0.000570825	59	91	4	0.043956	0.0677966	GO:1903293	GO:CC	phosphatase complex	22122
query_1	TRUE	0.000576359	99	91	5	0.0549451	0.0505051	GO:1901222	GO:BP	regulation of NIK/NF-kappaB signaling	21110
query_1	TRUE	0.000578048	1792	91	19	0.208791	0.0106027	GO:1902494	GO:CC	catalytic complex	22122
query_1	TRUE	0.000586965	19	91	3	0.032967	0.157895	GO:0070230	GO:BP	positive regulation of lymphocyte apoptotic process	21110
query_1	TRUE	0.000586965	19	91	3	0.032967	0.157895	GO:0006607	GO:BP	NLS-bearing protein import into nucleus	21110
query_1	TRUE	0.000586965	19	91	3	0.032967	0.157895	GO:0071360	GO:BP	cellular response to exogenous dsRNA	21110
query_1	TRUE	0.000586965	19	91	3	0.032967	0.157895	GO:2000269	GO:BP	regulation of fibroblast apoptotic process	21110
query_1	TRUE	0.000586965	19	91	3	0.032967	0.157895	GO:0060339	GO:BP	negative regulation of type I interferon-mediated signaling pathway	21110
query_1	TRUE	0.00059251	60	91	4	0.043956	0.0666667	GO:0101003	GO:CC	ficolin-1-rich granule membrane	22122
query_1	TRUE	0.000599186	23	91	3	0.032967	0.130435	GO:0000164	GO:CC	protein phosphatase type 1 complex	22122
query_1	TRUE	0.000622448	322	91	8	0.0879121	0.0248447	GO:0031647	GO:BP	regulation of protein stability	21110
query_1	TRUE	0.000622448	322	91	8	0.0879121	0.0248447	GO:0051047	GO:BP	positive regulation of secretion	21110
query_1	TRUE	0.000623593	6	44	3	0.0681818	0.5	CORUM:2727	CORUM	SRC-3 complex	3383
query_1	TRUE	0.000631645	517	91	10	0.10989	0.0193424	GO:1902532	GO:BP	negative regulation of intracellular signal transduction	21110
query_1	TRUE	0.000639565	239	91	7	0.0769231	0.0292887	GO:0050670	GO:BP	regulation of lymphocyte proliferation	21110
query_1	TRUE	0.000639565	1673	91	19	0.208791	0.0113568	GO:0042592	GO:BP	homeostatic process	21110
query_1	TRUE	0.000646537	2	80	2	0.025	1	REAC:R-HSA-114294	REAC	Activation, translocation and oligomerization of BAX	10790
query_1	TRUE	0.000646537	417	80	12	0.15	0.028777	REAC:R-HSA-5663202	REAC	Diseases of signal transduction by growth factor receptors and second messengers	10790
query_1	TRUE	0.000646537	2	80	2	0.025	1	REAC:R-HSA-111452	REAC	Activation and oligomerization of BAK protein	10790
query_1	TRUE	0.000646537	55	80	5	0.0625	0.0909091	REAC:R-HSA-168643	REAC	Nucleotide-binding domain, leucine rich repeat containing receptor (NLR) signaling pathways	10790
query_1	TRUE	0.000651811	2290	91	23	0.252747	0.0100437	GO:0071705	GO:BP	nitrogen compound transport	21110
query_1	TRUE	0.000659465	1252	91	16	0.175824	0.0127796	GO:0009968	GO:BP	negative regulation of signal transduction	21110
query_1	TRUE	0.000661094	219	76	9	0.118421	0.0410959	KEGG:05166	KEGG	Human T-cell leukemia virus 1 infection	8161
query_1	TRUE	0.000674728	20	91	3	0.032967	0.15	GO:0007252	GO:BP	I-kappaB phosphorylation	21110
query_1	TRUE	0.00069839	6569	91	44	0.483516	0.00669813	GO:0043228	GO:CC	non-membrane-bounded organelle	22122
query_1	TRUE	0.00069839	6568	91	44	0.483516	0.00669915	GO:0043232	GO:CC	intracellular non-membrane-bounded organelle	22122
query_1	TRUE	0.000700702	11	80	3	0.0375	0.272727	REAC:R-HSA-9020956	REAC	Interleukin-27 signaling	10790
query_1	TRUE	0.000700702	11	80	3	0.0375	0.272727	REAC:R-HSA-4755510	REAC	SUMOylation of immune response proteins	10790
query_1	TRUE	0.000700702	11	80	3	0.0375	0.272727	REAC:R-HSA-1059683	REAC	Interleukin-6 signaling	10790
query_1	TRUE	0.000701656	104	91	5	0.0549451	0.0480769	GO:0042102	GO:BP	positive regulation of T cell proliferation	21110
query_1	TRUE	0.000701656	104	91	5	0.0549451	0.0480769	GO:0033209	GO:BP	tumor necrosis factor-mediated signaling pathway	21110
query_1	TRUE	0.000721804	330	91	8	0.0879121	0.0242424	GO:0071496	GO:BP	cellular response to external stimulus	21110
query_1	TRUE	0.000748513	875	91	13	0.142857	0.0148571	GO:0009725	GO:BP	response to hormone	21110
query_1	TRUE	0.000750915	246	91	7	0.0769231	0.0284553	GO:0050870	GO:BP	positive regulation of T cell activation	21110
query_1	TRUE	0.000760489	106	91	5	0.0549451	0.0471698	GO:0001776	GO:BP	leukocyte homeostasis	21110
query_1	TRUE	0.000760724	428	91	9	0.0989011	0.021028	GO:0030098	GO:BP	lymphocyte differentiation	21110
query_1	TRUE	0.000764515	247	91	7	0.0769231	0.0283401	GO:0034612	GO:BP	response to tumor necrosis factor	21110
query_1	TRUE	0.000774791	2482	91	24	0.263736	0.00966962	GO:0050793	GO:BP	regulation of developmental process	21110
query_1	TRUE	0.000792302	172	91	6	0.0659341	0.0348837	GO:0002262	GO:BP	myeloid cell homeostasis	21110
query_1	TRUE	0.000825159	31	80	4	0.05	0.129032	REAC:R-HSA-5602358	REAC	Diseases associated with the TLR signaling cascade	10790
query_1	TRUE	0.000825159	31	80	4	0.05	0.129032	REAC:R-HSA-5260271	REAC	Diseases of Immune System	10790
query_1	TRUE	0.000825159	140	80	7	0.0875	0.05	REAC:R-HSA-73887	REAC	Death Receptor Signaling	10790
query_1	TRUE	0.000849511	4	91	2	0.021978	0.5	GO:0002339	GO:BP	B cell selection	21110
query_1	TRUE	0.000849511	4	91	2	0.021978	0.5	GO:0048597	GO:BP	post-embryonic camera-type eye morphogenesis	21110
query_1	TRUE	0.000849511	4	91	2	0.021978	0.5	GO:0038157	GO:BP	granulocyte-macrophage colony-stimulating factor signaling pathway	21110
query_1	TRUE	0.000849511	4824	91	37	0.406593	0.00766998	GO:0009059	GO:BP	macromolecule biosynthetic process	21110
query_1	TRUE	0.000849511	1568	91	18	0.197802	0.0114796	GO:0045595	GO:BP	regulation of cell differentiation	21110
query_1	TRUE	0.000849511	4	91	2	0.021978	0.5	GO:0075732	GO:BP	viral penetration into host nucleus	21110
query_1	TRUE	0.000850014	5	91	2	0.021978	0.4	GO:0072379	GO:CC	ER membrane insertion complex	22122
query_1	TRUE	0.000869326	12	80	3	0.0375	0.25	REAC:R-HSA-8984722	REAC	Interleukin-35 Signalling	10790
query_1	TRUE	0.000893087	342	91	8	0.0879121	0.0233918	GO:0048545	GO:BP	response to steroid hormone	21110
query_1	TRUE	0.000912792	3	89	2	0.0224719	0.666667	GO:0019961	GO:MF	interferon binding	20195
query_1	TRUE	0.000912792	2349	89	24	0.269663	0.0102171	GO:0140096	GO:MF	catalytic activity, acting on a protein	20195
query_1	TRUE	0.000912792	3	89	2	0.0224719	0.666667	GO:0033149	GO:MF	FFAT motif binding	20195
query_1	TRUE	0.000912792	3	89	2	0.0224719	0.666667	GO:0004905	GO:MF	type I interferon receptor activity	20195
query_1	TRUE	0.000945892	59	91	4	0.043956	0.0677966	GO:0042255	GO:BP	ribosome assembly	21110
query_1	TRUE	0.000955175	97	76	6	0.0789474	0.0618557	KEGG:05215	KEGG	Prostate cancer	8161
query_1	TRUE	0.000969345	778	91	12	0.131868	0.0154242	GO:0030155	GO:BP	regulation of cell adhesion	21110
query_1	TRUE	0.0010064	446	91	9	0.0989011	0.0201794	GO:0002696	GO:BP	positive regulation of leukocyte activation	21110
query_1	TRUE	0.00106086	311	89	8	0.0898876	0.0257235	GO:0042277	GO:MF	peptide binding	20195
query_1	TRUE	0.0010777	115	91	5	0.0549451	0.0434783	GO:0002708	GO:BP	positive regulation of lymphocyte mediated immunity	21110
query_1	TRUE	0.00108132	1041	91	14	0.153846	0.0134486	GO:0030163	GO:BP	protein catabolic process	21110
query_1	TRUE	0.00109005	100	76	6	0.0789474	0.06	KEGG:04933	KEGG	AGE-RAGE signaling pathway in diabetic complications	8161
query_1	TRUE	0.00109005	141	76	7	0.0921053	0.0496454	KEGG:04140	KEGG	Autophagy - animal	8161
query_1	TRUE	0.00109185	913	91	13	0.142857	0.0142388	GO:0051668	GO:BP	localization within membrane	21110
query_1	TRUE	0.00110625	13	80	3	0.0375	0.230769	REAC:R-HSA-3270619	REAC	IRF3-mediated induction of type I IFN	10790
query_1	TRUE	0.00111156	24	91	3	0.032967	0.125	GO:0071359	GO:BP	cellular response to dsRNA	21110
query_1	TRUE	0.00111156	24	91	3	0.032967	0.125	GO:0043555	GO:BP	regulation of translation in response to stress	21110
query_1	TRUE	0.00111156	4318	91	34	0.373626	0.00787402	GO:0030154	GO:BP	cell differentiation	21110
query_1	TRUE	0.00111351	2059	91	20	0.21978	0.00971345	GO:0005783	GO:CC	endoplasmic reticulum	22122
query_1	TRUE	0.00111732	916	91	13	0.142857	0.0141921	GO:0033993	GO:BP	response to lipid	21110
query_1	TRUE	0.00112695	19	89	3	0.0337079	0.157895	GO:0061608	GO:MF	nuclear import signal receptor activity	20195
query_1	TRUE	0.00115546	562	91	10	0.10989	0.0177936	GO:0010035	GO:BP	response to inorganic substance	21110
query_1	TRUE	0.00115921	5491	91	40	0.43956	0.00728465	GO:0010468	GO:BP	regulation of gene expression	21110
query_1	TRUE	0.00116555	3958	91	32	0.351648	0.00808489	GO:0010556	GO:BP	regulation of macromolecule biosynthetic process	21110
query_1	TRUE	0.0011681	921	91	13	0.142857	0.0141151	GO:0051050	GO:BP	positive regulation of transport	21110
query_1	TRUE	0.00118544	118	91	5	0.0549451	0.0423729	GO:0090100	GO:BP	positive regulation of transmembrane receptor protein serine/threonine kinase signaling pathway	21110
query_1	TRUE	0.00121137	190	76	8	0.105263	0.0421053	KEGG:04062	KEGG	Chemokine signaling pathway	8161
query_1	TRUE	0.0012156	2564	91	24	0.263736	0.00936037	GO:0006357	GO:BP	regulation of transcription by RNA polymerase II	21110
query_1	TRUE	0.00123207	4344	91	34	0.373626	0.00782689	GO:0048869	GO:BP	cellular developmental process	21110
query_1	TRUE	0.00123312	25	91	3	0.032967	0.12	GO:0035458	GO:BP	cellular response to interferon-beta	21110
query_1	TRUE	0.00123626	568	91	10	0.10989	0.0176056	GO:0051345	GO:BP	positive regulation of hydrolase activity	21110
query_1	TRUE	0.00123781	67	76	5	0.0657895	0.0746269	KEGG:04720	KEGG	Long-term potentiation	8161
query_1	TRUE	0.00124368	1333	91	16	0.175824	0.012003	GO:0019220	GO:BP	regulation of phosphate metabolic process	21110
query_1	TRUE	0.00124368	189	91	6	0.0659341	0.031746	GO:0001906	GO:BP	cell killing	21110
query_1	TRUE	0.00125123	462	91	9	0.0989011	0.0194805	GO:0050867	GO:BP	positive regulation of cell activation	21110
query_1	TRUE	0.00125123	1334	91	16	0.175824	0.011994	GO:0051174	GO:BP	regulation of phosphorus metabolic process	21110
query_1	TRUE	0.00128919	165	89	6	0.0674157	0.0363636	GO:0043021	GO:MF	ribonucleoprotein complex binding	20195
query_1	TRUE	0.00130818	65	91	4	0.043956	0.0615385	GO:0048524	GO:BP	positive regulation of viral process	21110
query_1	TRUE	0.00131683	14	80	3	0.0375	0.214286	REAC:R-HSA-937039	REAC	IRAK1 recruits IKK complex	10790
query_1	TRUE	0.00131683	67	80	5	0.0625	0.0746269	REAC:R-HSA-1169091	REAC	Activation of NF-kappaB in B cells	10790
query_1	TRUE	0.00131683	14	80	3	0.0375	0.214286	REAC:R-HSA-975144	REAC	IRAK1 recruits IKK complex upon TLR7/8 or 9 stimulation	10790
query_1	TRUE	0.00131683	152	80	7	0.0875	0.0460526	REAC:R-HSA-168255	REAC	Influenza Infection	10790
query_1	TRUE	0.00132344	5	91	2	0.021978	0.4	GO:1902262	GO:BP	apoptotic process involved in blood vessel morphogenesis	21110
query_1	TRUE	0.00132344	5	91	2	0.021978	0.4	GO:0043323	GO:BP	positive regulation of natural killer cell degranulation	21110
query_1	TRUE	0.00132344	5	91	2	0.021978	0.4	GO:0043321	GO:BP	regulation of natural killer cell degranulation	21110
query_1	TRUE	0.00135557	26	91	3	0.032967	0.115385	GO:0010623	GO:BP	programmed cell death involved in cell development	21110
query_1	TRUE	0.00135557	26	91	3	0.032967	0.115385	GO:0032816	GO:BP	positive regulation of natural killer cell activation	21110
query_1	TRUE	0.00137078	887	91	12	0.131868	0.0135287	GO:1990234	GO:CC	transferase complex	22122
query_1	TRUE	0.00137078	31	91	3	0.032967	0.0967742	GO:0002102	GO:CC	podosome	22122
query_1	TRUE	0.00139395	69	76	5	0.0657895	0.0724638	KEGG:04920	KEGG	Adipocytokine signaling pathway	8161
query_1	TRUE	0.00146375	70	76	5	0.0657895	0.0714286	KEGG:05120	KEGG	Epithelial cell signaling in Helicobacter pylori infection	8161
query_1	TRUE	0.00148057	820	91	12	0.131868	0.0146341	GO:0072657	GO:BP	protein localization to membrane	21110
query_1	TRUE	0.00148579	1216	91	15	0.164835	0.0123355	GO:0018193	GO:BP	peptidyl-amino acid modification	21110
query_1	TRUE	0.00150685	27	91	3	0.032967	0.111111	GO:0060561	GO:BP	apoptotic process involved in morphogenesis	21110
query_1	TRUE	0.00150685	27	91	3	0.032967	0.111111	GO:0070498	GO:BP	interleukin-1-mediated signaling pathway	21110
query_1	TRUE	0.00151663	110	80	6	0.075	0.0545455	REAC:R-HSA-6785807	REAC	Interleukin-4 and Interleukin-13 signaling	10790
query_1	TRUE	0.00151663	3	80	2	0.025	0.666667	REAC:R-HSA-111446	REAC	Activation of BIM and translocation to mitochondria	10790
query_1	TRUE	0.00151663	3	80	2	0.025	0.666667	REAC:R-HSA-3249367	REAC	STAT6-mediated induction of chemokines	10790
query_1	TRUE	0.00154318	126	91	5	0.0549451	0.0396825	GO:0019079	GO:BP	viral genome replication	21110
query_1	TRUE	0.00157522	38	80	4	0.05	0.105263	REAC:R-HSA-168276	REAC	NS1 Mediated Effects on Host Pathways	10790
query_1	TRUE	0.0015975	127	91	5	0.0549451	0.0393701	GO:0071482	GO:BP	cellular response to light stimulus	21110
query_1	TRUE	0.00161036	72	76	5	0.0657895	0.0694444	KEGG:05140	KEGG	Leishmaniasis	8161
query_1	TRUE	0.00161036	72	76	5	0.0657895	0.0694444	KEGG:04137	KEGG	Mitophagy - animal	8161
query_1	TRUE	0.00161232	2	44	2	0.0454545	1	CORUM:6152	CORUM	IKBKG-CHUK complex	3383
query_1	TRUE	0.00161232	2	44	2	0.0454545	1	CORUM:5828	CORUM	IKBKG-IKBKB complex	3383
query_1	TRUE	0.00161232	2	44	2	0.0454545	1	CORUM:7405	CORUM	TMEM173-TBK1 complex	3383
query_1	TRUE	0.00161232	2	44	2	0.0454545	1	CORUM:5823	CORUM	MCL1-BAK1 complex	3383
query_1	TRUE	0.00161232	2	44	2	0.0454545	1	CORUM:5829	CORUM	IKBKG-CHUK complex	3383
query_1	TRUE	0.00161232	2	44	2	0.0454545	1	CORUM:2101	CORUM	IKKA-IKKB complex	3383
query_1	TRUE	0.00161239	80	91	4	0.043956	0.05	GO:0015935	GO:CC	small ribosomal subunit	22122
query_1	TRUE	0.00161239	317	91	7	0.0769231	0.022082	GO:0030667	GO:CC	secretory granule membrane	22122
query_1	TRUE	0.00163878	154	76	7	0.0921053	0.0454545	KEGG:04932	KEGG	Non-alcoholic fatty liver disease	8161
query_1	TRUE	0.00165912	73	76	5	0.0657895	0.0684932	KEGG:04115	KEGG	p53 signaling pathway	8161
query_1	TRUE	0.00166769	28	91	3	0.032967	0.107143	GO:0032469	GO:BP	endoplasmic reticulum calcium ion homeostasis	21110
query_1	TRUE	0.00166769	28	91	3	0.032967	0.107143	GO:1901028	GO:BP	regulation of mitochondrial outer membrane permeabilization involved in apoptotic signaling pathway	21110
query_1	TRUE	0.0016814	113	80	6	0.075	0.0530973	REAC:R-HSA-9020702	REAC	Interleukin-1 signaling	10790
query_1	TRUE	0.00168952	70	91	4	0.043956	0.0571429	GO:0032722	GO:BP	positive regulation of chemokine production	21110
query_1	TRUE	0.00176015	3384	91	27	0.296703	0.00797872	GO:0005615	GO:CC	extracellular space	22122
query_1	TRUE	0.00178	113	76	6	0.0789474	0.0530973	KEGG:04668	KEGG	TNF signaling pathway	8161
query_1	TRUE	0.00178063	71	91	4	0.043956	0.056338	GO:0051205	GO:BP	protein insertion into membrane	21110
query_1	TRUE	0.00179107	4061	91	32	0.351648	0.00787983	GO:0019219	GO:BP	regulation of nucleobase-containing compound metabolic process	21110
query_1	TRUE	0.00181473	16	80	3	0.0375	0.1875	REAC:R-HSA-9614657	REAC	FOXO-mediated transcription of cell death genes	10790
query_1	TRUE	0.00181473	16	80	3	0.0375	0.1875	REAC:R-HSA-5684264	REAC	MAP3K8 (TPL2)-dependent MAPK1/3 activation	10790
query_1	TRUE	0.00181704	131	91	5	0.0549451	0.0381679	GO:0006413	GO:BP	translational initiation	21110
query_1	TRUE	0.00181704	1530	91	17	0.186813	0.0111111	GO:0007155	GO:BP	cell adhesion	21110
query_1	TRUE	0.00182635	29	91	3	0.032967	0.103448	GO:0099170	GO:BP	postsynaptic modulation of chemical synaptic transmission	21110
query_1	TRUE	0.00182635	29	91	3	0.032967	0.103448	GO:0043153	GO:BP	entrainment of circadian clock by photoperiod	21110
query_1	TRUE	0.00184794	1506	91	16	0.175824	0.0106242	GO:0031984	GO:CC	organelle subcompartment	22122
query_1	TRUE	0.00187823	85	91	4	0.043956	0.0470588	GO:0010494	GO:CC	cytoplasmic stress granule	22122
query_1	TRUE	0.00187823	1361	91	15	0.164835	0.0110213	GO:0098796	GO:CC	membrane protein complex	22122
query_1	TRUE	0.00187823	433	91	8	0.0879121	0.0184758	GO:0098978	GO:CC	glutamatergic synapse	22122
query_1	TRUE	0.00187823	10124	91	58	0.637363	0.00572896	GO:0005634	GO:CC	nucleus	22122
query_1	TRUE	0.00190295	6	91	2	0.021978	0.333333	GO:0001844	GO:BP	protein insertion into mitochondrial membrane involved in apoptotic signaling pathway	21110
query_1	TRUE	0.00192567	293	91	7	0.0769231	0.0238908	GO:1903532	GO:BP	positive regulation of secretion by cell	21110
query_1	TRUE	0.00193254	76	76	5	0.0657895	0.0657895	KEGG:05133	KEGG	Pertussis	8161
query_1	TRUE	0.00195303	606	91	10	0.10989	0.0165017	GO:0032870	GO:BP	cellular response to hormone stimulus	21110
query_1	TRUE	0.00200415	10	44	3	0.0681818	0.3	CORUM:5230	CORUM	CHUK-NFKB2-REL-IKBKG-SPAG9-NFKB1-NFKBIE-COPB2-TNIP1-NFKBIA-RELA-TNIP2 complex	3383
query_1	TRUE	0.00200415	10	44	3	0.0681818	0.3	CORUM:5286	CORUM	TNF-alpha/NF-kappa B signaling complex 10	3383
query_1	TRUE	0.00204785	74	91	4	0.043956	0.0540541	GO:0001960	GO:BP	negative regulation of cytokine-mediated signaling pathway	21110
query_1	TRUE	0.00205834	498	91	9	0.0989011	0.0180723	GO:0022411	GO:BP	cellular component disassembly	21110
query_1	TRUE	0.002124	136	91	5	0.0549451	0.0367647	GO:0002705	GO:BP	positive regulation of leukocyte mediated immunity	21110
query_1	TRUE	0.00215915	212	91	6	0.0659341	0.0283019	GO:0050821	GO:BP	protein stabilization	21110
query_1	TRUE	0.00216614	2677	91	24	0.263736	0.00896526	GO:0006366	GO:BP	transcription by RNA polymerase II	21110
query_1	TRUE	0.00219025	31	91	3	0.032967	0.0967742	GO:2000108	GO:BP	positive regulation of leukocyte apoptotic process	21110
query_1	TRUE	0.00219706	811	80	16	0.2	0.0197287	REAC:R-HSA-1280218	REAC	Adaptive Immune System	10790
query_1	TRUE	0.00220011	213	91	6	0.0659341	0.028169	GO:0071383	GO:BP	cellular response to steroid hormone stimulus	21110
query_1	TRUE	0.00220555	4878	91	36	0.395604	0.00738007	GO:0044271	GO:BP	cellular nitrogen compound biosynthetic process	21110
query_1	TRUE	0.00223035	76	91	4	0.043956	0.0526316	GO:0097194	GO:BP	execution phase of apoptosis	21110
query_1	TRUE	0.00223694	214	91	6	0.0659341	0.0280374	GO:0045732	GO:BP	positive regulation of protein catabolic process	21110
query_1	TRUE	0.00223694	1130	91	14	0.153846	0.0123894	GO:0051726	GO:BP	regulation of cell cycle	21110
query_1	TRUE	0.00233601	1720	91	18	0.197802	0.0104651	GO:0009719	GO:BP	response to endogenous stimulus	21110
query_1	TRUE	0.00233601	304	91	7	0.0769231	0.0230263	GO:0048872	GO:BP	homeostasis of number of cells	21110
query_1	TRUE	0.00235942	1001	91	13	0.142857	0.012987	GO:0044092	GO:BP	negative regulation of molecular function	21110
query_1	TRUE	0.00235942	32	91	3	0.032967	0.09375	GO:0030511	GO:BP	positive regulation of transforming growth factor beta receptor signaling pathway	21110
query_1	TRUE	0.00235942	32	91	3	0.032967	0.09375	GO:1903846	GO:BP	positive regulation of cellular response to transforming growth factor beta stimulus	21110
query_1	TRUE	0.00242281	78	91	4	0.043956	0.0512821	GO:0060761	GO:BP	negative regulation of response to cytokine stimulus	21110
query_1	TRUE	0.00253144	7	91	2	0.021978	0.285714	GO:0071224	GO:BP	cellular response to peptidoglycan	21110
query_1	TRUE	0.00253144	7	91	2	0.021978	0.285714	GO:0008635	GO:BP	activation of cysteine-type endopeptidase activity involved in apoptotic process by cytochrome c	21110
query_1	TRUE	0.00253144	7	91	2	0.021978	0.285714	GO:0070106	GO:BP	interleukin-27-mediated signaling pathway	21110
query_1	TRUE	0.00253144	7	91	2	0.021978	0.285714	GO:0099527	GO:BP	postsynapse to nucleus signaling pathway	21110
query_1	TRUE	0.00253527	630	91	10	0.10989	0.015873	GO:0040008	GO:BP	regulation of growth	21110
query_1	TRUE	0.00253532	249	91	6	0.0659341	0.0240964	GO:0036464	GO:CC	cytoplasmic ribonucleoprotein granule	22122
query_1	TRUE	0.00253608	18338	89	89	1	0.00485331	GO:0005488	GO:MF	binding	20195
query_1	TRUE	0.0025441	81	76	5	0.0657895	0.0617284	KEGG:04662	KEGG	B cell receptor signaling pathway	8161
query_1	TRUE	0.00254513	33	91	3	0.032967	0.0909091	GO:1902235	GO:BP	regulation of endoplasmic reticulum stress-induced intrinsic apoptotic signaling pathway	21110
query_1	TRUE	0.00254513	33	91	3	0.032967	0.0909091	GO:0009648	GO:BP	photoperiodism	21110
query_1	TRUE	0.00254734	18	80	3	0.0375	0.166667	REAC:R-HSA-9758274	REAC	Regulation of NF-kappa B signaling	10790
query_1	TRUE	0.00254954	44	80	4	0.05	0.0909091	REAC:R-HSA-445989	REAC	TAK1-dependent IKK and NF-kappa-B activation	10790
query_1	TRUE	0.00254954	44	80	4	0.05	0.0909091	REAC:R-HSA-451927	REAC	Interleukin-2 family signaling	10790
query_1	TRUE	0.00255114	143	91	5	0.0549451	0.034965	GO:0051384	GO:BP	response to glucocorticoid	21110
query_1	TRUE	0.00255114	143	91	5	0.0549451	0.034965	GO:0010212	GO:BP	response to ionizing radiation	21110
query_1	TRUE	0.00255118	9	91	2	0.021978	0.222222	GO:0043657	GO:CC	host cell	22122
query_1	TRUE	0.00255118	9	91	2	0.021978	0.222222	GO:0018995	GO:CC	host cellular component	22122
query_1	TRUE	0.00258115	2547	91	23	0.252747	0.00903023	GO:0007399	GO:BP	nervous system development	21110
query_1	TRUE	0.00260948	80	91	4	0.043956	0.05	GO:0007260	GO:BP	tyrosine phosphorylation of STAT protein	21110
query_1	TRUE	0.00267984	26	89	3	0.0337079	0.115385	GO:0008139	GO:MF	nuclear localization sequence binding	20195
query_1	TRUE	0.00269226	313	91	7	0.0769231	0.0223642	GO:0018105	GO:BP	peptidyl-serine phosphorylation	21110
query_1	TRUE	0.00269702	145	91	5	0.0549451	0.0344828	GO:0050671	GO:BP	positive regulation of lymphocyte proliferation	21110
query_1	TRUE	0.00273267	34	91	3	0.032967	0.0882353	GO:0044546	GO:BP	NLRP3 inflammasome complex assembly	21110
query_1	TRUE	0.00273267	34	91	3	0.032967	0.0882353	GO:0009649	GO:BP	entrainment of circadian clock	21110
query_1	TRUE	0.00273267	34	91	3	0.032967	0.0882353	GO:0071354	GO:BP	cellular response to interleukin-6	21110
query_1	TRUE	0.00278045	4177	91	32	0.351648	0.007661	GO:0009889	GO:BP	regulation of biosynthetic process	21110
query_1	TRUE	0.00278045	225	91	6	0.0659341	0.0266667	GO:0071356	GO:BP	cellular response to tumor necrosis factor	21110
query_1	TRUE	0.00281263	3623	91	29	0.318681	0.00800442	GO:0032774	GO:BP	RNA biosynthetic process	21110
query_1	TRUE	0.0028584	19	80	3	0.0375	0.157895	REAC:R-HSA-9609523	REAC	Insertion of tail-anchored proteins into the endoplasmic reticulum membrane	10790
query_1	TRUE	0.0028584	19	80	3	0.0375	0.157895	REAC:R-HSA-168927	REAC	TICAM1, RIP1-mediated IKK complex recruitment	10790
query_1	TRUE	0.00295591	35	91	3	0.032967	0.0857143	GO:0016242	GO:BP	negative regulation of macroautophagy	21110
query_1	TRUE	0.00296038	4964	91	36	0.395604	0.00725222	GO:0051234	GO:BP	establishment of localization	21110
query_1	TRUE	0.00298755	3455	91	28	0.307692	0.0081042	GO:0006355	GO:BP	regulation of DNA-templated transcription	21110
query_1	TRUE	0.00299356	898	91	12	0.131868	0.013363	GO:0006518	GO:BP	peptide metabolic process	21110
query_1	TRUE	0.00300443	3457	91	28	0.307692	0.00809951	GO:1903506	GO:BP	regulation of nucleic acid-templated transcription	21110
query_1	TRUE	0.00316474	8	91	2	0.021978	0.25	GO:0031077	GO:BP	post-embryonic camera-type eye development	21110
query_1	TRUE	0.00316474	36	91	3	0.032967	0.0833333	GO:0140632	GO:BP	canonical inflammasome complex assembly	21110
query_1	TRUE	0.00316474	8	91	2	0.021978	0.25	GO:0048050	GO:BP	post-embryonic eye morphogenesis	21110
query_1	TRUE	0.00316474	8	91	2	0.021978	0.25	GO:0046719	GO:BP	regulation by virus of viral protein levels in host cell	21110
query_1	TRUE	0.00316474	8	91	2	0.021978	0.25	GO:0071316	GO:BP	cellular response to nicotine	21110
query_1	TRUE	0.00316474	85	91	4	0.043956	0.0470588	GO:0045069	GO:BP	regulation of viral genome replication	21110
query_1	TRUE	0.00316474	8	91	2	0.021978	0.25	GO:0044828	GO:BP	negative regulation by host of viral genome replication	21110
query_1	TRUE	0.00316474	1469	91	16	0.175824	0.0108918	GO:0071495	GO:BP	cellular response to endogenous stimulus	21110
query_1	TRUE	0.00316474	36	91	3	0.032967	0.0833333	GO:1901099	GO:BP	negative regulation of signal transduction in absence of ligand	21110
query_1	TRUE	0.00316474	8	91	2	0.021978	0.25	GO:0051712	GO:BP	positive regulation of killing of cells of another organism	21110
query_1	TRUE	0.00316474	36	91	3	0.032967	0.0833333	GO:2001240	GO:BP	negative regulation of extrinsic apoptotic signaling pathway in absence of ligand	21110
query_1	TRUE	0.00319111	152	91	5	0.0549451	0.0328947	GO:0046718	GO:BP	viral entry into host cell	21110
query_1	TRUE	0.00319111	152	91	5	0.0549451	0.0328947	GO:0031333	GO:BP	negative regulation of protein-containing complex assembly	21110
query_1	TRUE	0.00326203	3480	91	28	0.307692	0.00804598	GO:2001141	GO:BP	regulation of RNA biosynthetic process	21110
query_1	TRUE	0.00327347	153	91	5	0.0549451	0.0326797	GO:0030856	GO:BP	regulation of epithelial cell differentiation	21110
query_1	TRUE	0.00327347	4802	91	35	0.384615	0.00728863	GO:0006810	GO:BP	transport	21110
query_1	TRUE	0.00330361	20	80	3	0.0375	0.15	REAC:R-HSA-6803204	REAC	TP53 Regulates Transcription of Genes Involved in Cytochrome C Release	10790
query_1	TRUE	0.00334787	37	91	3	0.032967	0.0810811	GO:0070741	GO:BP	response to interleukin-6	21110
query_1	TRUE	0.00337775	87	91	4	0.043956	0.045977	GO:0006970	GO:BP	response to osmotic stress	21110
query_1	TRUE	0.00341803	12	44	3	0.0681818	0.25	CORUM:5196	CORUM	TNF-alpha/NF-kappa B signaling complex (CHUK, BTRC, NFKB2, PPP6C, REL, CUL1, IKBKE, SAPS2, SAPS1, ANKRD28, RELA, SKP1)	3383
query_1	TRUE	0.00344113	786	91	11	0.120879	0.0139949	GO:0009617	GO:BP	response to bacterium	21110
query_1	TRUE	0.0034883	267	91	6	0.0659341	0.0224719	GO:0035770	GO:CC	ribonucleoprotein granule	22122
query_1	TRUE	0.0034883	1939	91	18	0.197802	0.00928314	GO:0005694	GO:CC	chromosome	22122
query_1	TRUE	0.00352744	331	91	7	0.0769231	0.021148	GO:0018209	GO:BP	peptidyl-serine modification	21110
query_1	TRUE	0.00353365	2115	91	20	0.21978	0.00945626	GO:0032879	GO:BP	regulation of localization	21110
query_1	TRUE	0.0035515	1796	91	18	0.197802	0.0100223	GO:1901700	GO:BP	response to oxygen-containing compound	21110
query_1	TRUE	0.00358259	38	91	3	0.032967	0.0789474	GO:0032435	GO:BP	negative regulation of proteasomal ubiquitin-dependent protein catabolic process	21110
query_1	TRUE	0.0036143	333	91	7	0.0769231	0.021021	GO:0032496	GO:BP	response to lipopolysaccharide	21110
query_1	TRUE	0.0036143	333	91	7	0.0769231	0.021021	GO:0051169	GO:BP	nuclear transport	21110
query_1	TRUE	0.0036143	333	91	7	0.0769231	0.021021	GO:0006913	GO:BP	nucleocytoplasmic transport	21110
query_1	TRUE	0.00362537	4064	91	31	0.340659	0.00762795	GO:0031326	GO:BP	regulation of cellular biosynthetic process	21110
query_1	TRUE	0.00365477	3	44	2	0.0454545	0.666667	CORUM:2100	CORUM	CHUK-IKBKB-MAP3K14 complex	3383
query_1	TRUE	0.00365477	3	44	2	0.0454545	0.666667	CORUM:7385	CORUM	DTX3L-PARP9-STAT1 complex	3383
query_1	TRUE	0.00370209	6	89	2	0.0224719	0.333333	GO:0004904	GO:MF	interferon receptor activity	20195
query_1	TRUE	0.00375038	11	91	2	0.021978	0.181818	GO:0035631	GO:CC	CD40 receptor complex	22122
query_1	TRUE	0.00379663	336	91	7	0.0769231	0.0208333	GO:0032386	GO:BP	regulation of intracellular transport	21110
query_1	TRUE	0.0037985	159	91	5	0.0549451	0.0314465	GO:0044409	GO:BP	entry into host	21110
query_1	TRUE	0.00380272	13	44	3	0.0681818	0.230769	CORUM:5266	CORUM	TNF-alpha/NF-kappa B signaling complex 6	3383
query_1	TRUE	0.00380339	380	80	10	0.125	0.0263158	REAC:R-HSA-983169	REAC	Class I MHC mediated antigen processing & presentation	10790
query_1	TRUE	0.00381874	39	91	3	0.032967	0.0769231	GO:1902229	GO:BP	regulation of intrinsic apoptotic signaling pathway in response to DNA damage	21110
query_1	TRUE	0.00382909	1654	91	17	0.186813	0.0102781	GO:0016192	GO:BP	vesicle-mediated transport	21110
query_1	TRUE	0.00387566	243	91	6	0.0659341	0.0246914	GO:0031348	GO:BP	negative regulation of defense response	21110
query_1	TRUE	0.00388865	30	89	3	0.0337079	0.1	GO:0140142	GO:MF	nucleocytoplasmic carrier activity	20195
query_1	TRUE	0.003898	4658	91	34	0.373626	0.00729927	GO:0007275	GO:BP	multicellular organism development	21110
query_1	TRUE	0.00398246	161	91	5	0.0549451	0.0310559	GO:0051100	GO:BP	negative regulation of binding	21110
query_1	TRUE	0.00398677	803	91	11	0.120879	0.0136986	GO:0006954	GO:BP	inflammatory response	21110
query_1	TRUE	0.0039946	1072	91	13	0.142857	0.0121269	GO:0001932	GO:BP	regulation of protein phosphorylation	21110
query_1	TRUE	0.00405635	937	91	12	0.131868	0.0128068	GO:0040007	GO:BP	growth	21110
query_1	TRUE	0.0041233	5	80	2	0.025	0.4	REAC:R-HSA-1606341	REAC	IRF3 mediated activation of type 1 IFN	10790
query_1	TRUE	0.0041233	5	80	2	0.025	0.4	REAC:R-HSA-3134973	REAC	LRR FLII-interacting protein 1 (LRRFIP1) activates type I IFN production	10790
query_1	TRUE	0.0041233	90	80	5	0.0625	0.0555556	REAC:R-HSA-1236974	REAC	ER-Phagosome pathway	10790
query_1	TRUE	0.00415864	22	80	3	0.0375	0.136364	REAC:R-HSA-937041	REAC	IKK complex recruitment mediated by RIP1	10790
query_1	TRUE	0.00425532	248	91	6	0.0659341	0.0241935	GO:0071216	GO:BP	cellular response to biotic stimulus	21110
query_1	TRUE	0.00425532	449	91	8	0.0879121	0.0178174	GO:0050673	GO:BP	epithelial cell proliferation	21110
query_1	TRUE	0.0042784	108	91	4	0.043956	0.037037	GO:0090734	GO:CC	site of DNA damage	22122
query_1	TRUE	0.00430658	564	91	9	0.0989011	0.0159574	GO:1903530	GO:BP	regulation of secretion by cell	21110
query_1	TRUE	0.00430658	41	91	3	0.032967	0.0731707	GO:1904037	GO:BP	positive regulation of epithelial cell apoptotic process	21110
query_1	TRUE	0.00430658	41	91	3	0.032967	0.0731707	GO:1902742	GO:BP	apoptotic process involved in development	21110
query_1	TRUE	0.00430658	94	91	4	0.043956	0.0425532	GO:0032642	GO:BP	regulation of chemokine production	21110
query_1	TRUE	0.00430658	94	91	4	0.043956	0.0425532	GO:0009791	GO:BP	post-embryonic development	21110
query_1	TRUE	0.00430658	94	91	4	0.043956	0.0425532	GO:0032602	GO:BP	chemokine production	21110
query_1	TRUE	0.00433159	2157	91	20	0.21978	0.00927214	GO:1901575	GO:BP	organic substance catabolic process	21110
query_1	TRUE	0.00438552	5894	91	40	0.43956	0.00678656	GO:1901576	GO:BP	organic substance biosynthetic process	21110
query_1	TRUE	0.00439292	12	91	2	0.021978	0.166667	GO:0044754	GO:CC	autolysosome	22122
query_1	TRUE	0.00439424	1184	91	13	0.142857	0.0109797	GO:0098827	GO:CC	endoplasmic reticulum subcompartment	22122
query_1	TRUE	0.0044079	3017	91	25	0.274725	0.00828638	GO:0071702	GO:BP	organic substance transport	21110
query_1	TRUE	0.00445826	397	89	8	0.0898876	0.0201511	GO:0033218	GO:MF	amide binding	20195
query_1	TRUE	0.00445826	32	89	3	0.0337079	0.09375	GO:0051059	GO:MF	NF-kappaB binding	20195
query_1	TRUE	0.00447762	950	91	12	0.131868	0.0126316	GO:0098609	GO:BP	cell-cell adhesion	21110
query_1	TRUE	0.00448232	348	91	7	0.0769231	0.0201149	GO:0045787	GO:BP	positive regulation of cell cycle	21110
query_1	TRUE	0.004546	167	91	5	0.0549451	0.0299401	GO:0031960	GO:BP	response to corticosteroid	21110
query_1	TRUE	0.004546	167	91	5	0.0549451	0.0299401	GO:0006606	GO:BP	protein import into nucleus	21110
query_1	TRUE	0.00455752	42	91	3	0.032967	0.0714286	GO:0032814	GO:BP	regulation of natural killer cell activation	21110
query_1	TRUE	0.00458745	14	44	3	0.0681818	0.214286	CORUM:6344	CORUM	TNF-R1-associated signaling complex	3383
query_1	TRUE	0.00460935	7	89	2	0.0224719	0.285714	GO:0031730	GO:MF	CCR5 chemokine receptor binding	20195
query_1	TRUE	0.00462864	137	76	6	0.0789474	0.0437956	KEGG:04910	KEGG	Insulin signaling pathway	8161
query_1	TRUE	0.00463771	10	91	2	0.021978	0.2	GO:0060397	GO:BP	growth hormone receptor signaling pathway via JAK-STAT	21110
query_1	TRUE	0.00463771	10	91	2	0.021978	0.2	GO:2001269	GO:BP	positive regulation of cysteine-type endopeptidase activity involved in apoptotic signaling pathway	21110
query_1	TRUE	0.00463771	10	91	2	0.021978	0.2	GO:0060068	GO:BP	vagina development	21110
query_1	TRUE	0.00463771	10	91	2	0.021978	0.2	GO:0044829	GO:BP	positive regulation by host of viral genome replication	21110
query_1	TRUE	0.00463771	10	91	2	0.021978	0.2	GO:0008627	GO:BP	intrinsic apoptotic signaling pathway in response to osmotic stress	21110
query_1	TRUE	0.00464871	254	91	6	0.0659341	0.023622	GO:0006470	GO:BP	protein dephosphorylation	21110
query_1	TRUE	0.00469497	112	91	4	0.043956	0.0357143	GO:0042470	GO:CC	melanosome	22122
query_1	TRUE	0.00469497	112	91	4	0.043956	0.0357143	GO:0048770	GO:CC	pigment granule	22122
query_1	TRUE	0.00469952	352	91	7	0.0769231	0.0198864	GO:0002237	GO:BP	response to molecule of bacterial origin	21110
query_1	TRUE	0.00469952	352	91	7	0.0769231	0.0198864	GO:0002429	GO:BP	immune response-activating cell surface receptor signaling pathway	21110
query_1	TRUE	0.00476319	51	91	3	0.032967	0.0588235	GO:0000421	GO:CC	autophagosome membrane	22122
query_1	TRUE	0.00481622	256	91	6	0.0659341	0.0234375	GO:0051259	GO:BP	protein complex oligomerization	21110
query_1	TRUE	0.00481917	170	91	5	0.0549451	0.0294118	GO:0016482	GO:BP	cytosolic transport	21110
query_1	TRUE	0.00481917	5521	91	38	0.417582	0.00688281	GO:0044249	GO:BP	cellular biosynthetic process	21110
query_1	TRUE	0.00481917	3585	91	28	0.307692	0.00781032	GO:0006351	GO:BP	DNA-templated transcription	21110
query_1	TRUE	0.00482824	194	91	5	0.0549451	0.0257732	GO:0044391	GO:CC	ribosomal subunit	22122
query_1	TRUE	0.00483167	3586	91	28	0.307692	0.00780814	GO:0097659	GO:BP	nucleic acid-templated transcription	21110
query_1	TRUE	0.00483712	98	91	4	0.043956	0.0408163	GO:0030101	GO:BP	natural killer cell activation	21110
query_1	TRUE	0.00486528	3774	91	29	0.318681	0.00768415	GO:0051252	GO:BP	regulation of RNA metabolic process	21110
query_1	TRUE	0.00486528	963	91	12	0.131868	0.0124611	GO:0070925	GO:BP	organelle assembly	21110
query_1	TRUE	0.00502817	172	91	5	0.0549451	0.0290698	GO:0051170	GO:BP	import into nucleus	21110
query_1	TRUE	0.00511049	24	80	3	0.0375	0.125	REAC:R-HSA-2173788	REAC	Downregulation of TGF-beta receptor signaling	10790
query_1	TRUE	0.00511049	24	80	3	0.0375	0.125	REAC:R-HSA-912694	REAC	Regulation of IFNA/IFNB signaling	10790
query_1	TRUE	0.00511049	24	80	3	0.0375	0.125	REAC:R-HSA-9013508	REAC	NOTCH3 Intracellular Domain Regulates Transcription	10790
query_1	TRUE	0.00511049	24	80	3	0.0375	0.125	REAC:R-HSA-6783589	REAC	Interleukin-6 family signaling	10790
query_1	TRUE	0.00511049	24	80	3	0.0375	0.125	REAC:R-HSA-163560	REAC	Triglyceride catabolism	10790
query_1	TRUE	0.00511674	969	91	12	0.131868	0.0123839	GO:0051336	GO:BP	regulation of hydrolase activity	21110
query_1	TRUE	0.00514263	173	91	5	0.0549451	0.0289017	GO:0002706	GO:BP	regulation of lymphocyte mediated immunity	21110
query_1	TRUE	0.00516272	100	91	4	0.043956	0.04	GO:2001243	GO:BP	negative regulation of intrinsic apoptotic signaling pathway	21110
query_1	TRUE	0.00519989	476	80	11	0.1375	0.0231092	REAC:R-HSA-6798695	REAC	Neutrophil degranulation	10790
query_1	TRUE	0.00526205	97	80	5	0.0625	0.0515464	REAC:R-HSA-193704	REAC	p75 NTR receptor-mediated signalling	10790
query_1	TRUE	0.00529277	19054	91	90	0.989011	0.00472342	GO:0009987	GO:BP	cellular process	21110
query_1	TRUE	0.00536602	3987	91	30	0.32967	0.00752445	GO:0048731	GO:BP	system development	21110
query_1	TRUE	0.00541916	25	80	3	0.0375	0.12	REAC:R-HSA-9705462	REAC	Inactivation of CSF3 (G-CSF) signaling	10790
query_1	TRUE	0.00541916	25	80	3	0.0375	0.12	REAC:R-HSA-9664424	REAC	Cell recruitment (pro-inflammatory response)	10790
query_1	TRUE	0.00541916	25	80	3	0.0375	0.12	REAC:R-HSA-9660826	REAC	Purinergic signaling in leishmaniasis infection	10790
query_1	TRUE	0.00541916	6	80	2	0.025	0.333333	REAC:R-HSA-5660668	REAC	CLEC7A/inflammasome pathway	10790
query_1	TRUE	0.00542249	11	91	2	0.021978	0.181818	GO:1902237	GO:BP	positive regulation of endoplasmic reticulum stress-induced intrinsic apoptotic signaling pathway	21110
query_1	TRUE	0.00542249	11	91	2	0.021978	0.181818	GO:0090160	GO:BP	Golgi to lysosome transport	21110
query_1	TRUE	0.00542249	11	91	2	0.021978	0.181818	GO:0039530	GO:BP	MDA-5 signaling pathway	21110
query_1	TRUE	0.00542249	11	91	2	0.021978	0.181818	GO:0010918	GO:BP	positive regulation of mitochondrial membrane potential	21110
query_1	TRUE	0.00542249	11	91	2	0.021978	0.181818	GO:0010248	GO:BP	establishment or maintenance of transmembrane electrochemical gradient	21110
query_1	TRUE	0.00542249	5969	91	40	0.43956	0.00670129	GO:0009058	GO:BP	biosynthetic process	21110
query_1	TRUE	0.00542249	11	91	2	0.021978	0.181818	GO:0075733	GO:BP	intracellular transport of virus	21110
query_1	TRUE	0.00572233	178	91	5	0.0549451	0.0280899	GO:0072331	GO:BP	signal transduction by p53 class mediator	21110
query_1	TRUE	0.00572233	178	91	5	0.0549451	0.0280899	GO:0051099	GO:BP	positive regulation of binding	21110
query_1	TRUE	0.00573372	100	80	5	0.0625	0.05	REAC:R-HSA-202424	REAC	Downstream TCR signaling	10790
query_1	TRUE	0.00586721	84	89	4	0.0449438	0.047619	GO:0017018	GO:MF	myosin phosphatase activity	20195
query_1	TRUE	0.00593121	369	91	7	0.0769231	0.0189702	GO:0010038	GO:BP	response to metal ion	21110
query_1	TRUE	0.00597033	26	80	3	0.0375	0.115385	REAC:R-HSA-912526	REAC	Interleukin receptor SHC signaling	10790
query_1	TRUE	0.00597905	85	89	4	0.0449438	0.0470588	GO:0005546	GO:MF	phosphatidylinositol-4,5-bisphosphate binding	20195
query_1	TRUE	0.00606	12164	91	67	0.736264	0.00550806	GO:0006807	GO:BP	nitrogen compound metabolic process	21110
query_1	TRUE	0.00614527	102	80	5	0.0625	0.0490196	REAC:R-HSA-975155	REAC	MyD88 dependent cascade initiated on endosome	10790
query_1	TRUE	0.00616628	482	91	8	0.0879121	0.0165975	GO:0031400	GO:BP	negative regulation of protein modification process	21110
query_1	TRUE	0.00635815	103	80	5	0.0625	0.0485437	REAC:R-HSA-168181	REAC	Toll Like Receptor 7/8 (TLR7/8) Cascade	10790
query_1	TRUE	0.00637622	665	91	9	0.0989011	0.0135338	GO:0098794	GO:CC	postsynapse	22122
query_1	TRUE	0.00637927	57	91	3	0.032967	0.0526316	GO:0035577	GO:CC	azurophil granule membrane	22122
query_1	TRUE	0.00641267	12	91	2	0.021978	0.166667	GO:0035457	GO:BP	cellular response to interferon-alpha	21110
query_1	TRUE	0.00641267	12	91	2	0.021978	0.166667	GO:0043320	GO:BP	natural killer cell degranulation	21110
query_1	TRUE	0.00642648	1287	91	14	0.153846	0.010878	GO:1901701	GO:BP	cellular response to oxygen-containing compound	21110
query_1	TRUE	0.00649648	124	91	4	0.043956	0.0322581	GO:1904813	GO:CC	ficolin-1-rich granule lumen	22122
query_1	TRUE	0.00660005	101	76	5	0.0657895	0.049505	KEGG:05142	KEGG	Chagas disease	8161
query_1	TRUE	0.00665833	49	91	3	0.032967	0.0612245	GO:0048066	GO:BP	developmental pigmentation	21110
query_1	TRUE	0.00665833	108	91	4	0.043956	0.037037	GO:0002824	GO:BP	positive regulation of adaptive immune response based on somatic recombination of immune receptors built from immunoglobulin superfamily domains	21110
query_1	TRUE	0.00665833	49	91	3	0.032967	0.0612245	GO:0046677	GO:BP	response to antibiotic	21110
query_1	TRUE	0.00665833	49	91	3	0.032967	0.0612245	GO:0071470	GO:BP	cellular response to osmotic stress	21110
query_1	TRUE	0.00665833	49	91	3	0.032967	0.0612245	GO:0035094	GO:BP	response to nicotine	21110
query_1	TRUE	0.00673534	329	89	7	0.0786517	0.0212766	GO:0061630	GO:MF	ubiquitin protein ligase activity	20195
query_1	TRUE	0.00673963	544	91	8	0.0879121	0.0147059	GO:0010008	GO:CC	endosome membrane	22122
query_1	TRUE	0.00681877	186	91	5	0.0549451	0.0268817	GO:0050777	GO:BP	negative regulation of immune response	21110
query_1	TRUE	0.00686501	105	80	5	0.0625	0.047619	REAC:R-HSA-1236975	REAC	Antigen processing-Cross presentation	10790
query_1	TRUE	0.00688548	380	91	7	0.0769231	0.0184211	GO:0002768	GO:BP	immune response-regulating cell surface receptor signaling pathway	21110
query_1	TRUE	0.00692266	278	91	6	0.0659341	0.0215827	GO:0034599	GO:BP	cellular response to oxidative stress	21110
query_1	TRUE	0.00697696	493	91	8	0.0879121	0.0162272	GO:0090150	GO:BP	establishment of protein localization to membrane	21110
query_1	TRUE	0.00699179	50	91	3	0.032967	0.06	GO:0043330	GO:BP	response to exogenous dsRNA	21110
query_1	TRUE	0.00699179	50	91	3	0.032967	0.06	GO:2001238	GO:BP	positive regulation of extrinsic apoptotic signaling pathway	21110
query_1	TRUE	0.00702577	106	80	5	0.0625	0.0471698	REAC:R-HSA-168138	REAC	Toll Like Receptor 9 (TLR9) Cascade	10790
query_1	TRUE	0.00702577	7	80	2	0.025	0.285714	REAC:R-HSA-3134963	REAC	DEx/H-box helicases activate type I IFN and inflammatory cytokines production	10790
query_1	TRUE	0.00705848	11477	91	64	0.703297	0.00557637	GO:0044237	GO:BP	cellular metabolic process	21110
query_1	TRUE	0.00708122	103	76	5	0.0657895	0.0485437	KEGG:04660	KEGG	T cell receptor signaling pathway	8161
query_1	TRUE	0.00734813	13	91	2	0.021978	0.153846	GO:0044793	GO:BP	negative regulation by host of viral process	21110
query_1	TRUE	0.00734813	51	91	3	0.032967	0.0588235	GO:1901799	GO:BP	negative regulation of proteasomal protein catabolic process	21110
query_1	TRUE	0.00734813	13	91	2	0.021978	0.153846	GO:1901030	GO:BP	positive regulation of mitochondrial outer membrane permeabilization involved in apoptotic signaling pathway	21110
query_1	TRUE	0.00734813	13	91	2	0.021978	0.153846	GO:0071888	GO:BP	macrophage apoptotic process	21110
query_1	TRUE	0.0073951	6489	91	42	0.461538	0.00647249	GO:0032502	GO:BP	developmental process	21110
query_1	TRUE	0.007416	112	91	4	0.043956	0.0357143	GO:0042177	GO:BP	negative regulation of protein catabolic process	21110
query_1	TRUE	0.00750555	191	91	5	0.0549451	0.026178	GO:0031099	GO:BP	regeneration	21110
query_1	TRUE	0.00763828	113	91	4	0.043956	0.0353982	GO:0043473	GO:BP	pigmentation	21110
query_1	TRUE	0.00764644	192	91	5	0.0549451	0.0260417	GO:0002819	GO:BP	regulation of adaptive immune response	21110
query_1	TRUE	0.00764644	623	91	9	0.0989011	0.0144462	GO:0051046	GO:BP	regulation of secretion	21110
query_1	TRUE	0.00764644	52	91	3	0.032967	0.0576923	GO:2000059	GO:BP	negative regulation of ubiquitin-dependent protein catabolic process	21110
query_1	TRUE	0.00764644	52	91	3	0.032967	0.0576923	GO:0031640	GO:BP	killing of cells of another organism	21110
query_1	TRUE	0.00764644	52	91	3	0.032967	0.0576923	GO:0050435	GO:BP	amyloid-beta metabolic process	21110
query_1	TRUE	0.00764644	52	91	3	0.032967	0.0576923	GO:1990928	GO:BP	response to amino acid starvation	21110
query_1	TRUE	0.00780187	114	91	4	0.043956	0.0350877	GO:0002821	GO:BP	positive regulation of adaptive immune response	21110
query_1	TRUE	0.00802097	288	91	6	0.0659341	0.0208333	GO:0007548	GO:BP	sex differentiation	21110
query_1	TRUE	0.00804144	53	91	3	0.032967	0.0566038	GO:0010823	GO:BP	negative regulation of mitochondrion organization	21110
query_1	TRUE	0.00807157	5896	91	39	0.428571	0.00661465	GO:0048856	GO:BP	anatomical structure development	21110
query_1	TRUE	0.00808126	163	80	6	0.075	0.0368098	REAC:R-HSA-983705	REAC	Signaling by the B Cell Receptor (BCR)	10790
query_1	TRUE	0.00811153	341	89	7	0.0786517	0.0205279	GO:0061659	GO:MF	ubiquitin-like protein ligase activity	20195
query_1	TRUE	0.0082922	14	91	2	0.021978	0.142857	GO:0032494	GO:BP	response to peptidoglycan	21110
query_1	TRUE	0.0082922	14	91	2	0.021978	0.142857	GO:0010524	GO:BP	positive regulation of calcium ion transport into cytosol	21110
query_1	TRUE	0.0082922	14	91	2	0.021978	0.142857	GO:0071639	GO:BP	positive regulation of monocyte chemotactic protein-1 production	21110
query_1	TRUE	0.0082922	14	91	2	0.021978	0.142857	GO:1901857	GO:BP	positive regulation of cellular respiration	21110
query_1	TRUE	0.0082922	14	91	2	0.021978	0.142857	GO:0002756	GO:BP	MyD88-independent toll-like receptor signaling pathway	21110
query_1	TRUE	0.00829955	325	91	6	0.0659341	0.0184615	GO:0098857	GO:CC	membrane microdomain	22122
query_1	TRUE	0.00839436	54	91	3	0.032967	0.0555556	GO:0010718	GO:BP	positive regulation of epithelial to mesenchymal transition	21110
query_1	TRUE	0.00844391	30	80	3	0.0375	0.1	REAC:R-HSA-9674555	REAC	Signaling by CSF3 (G-CSF)	10790
query_1	TRUE	0.00844391	30	80	3	0.0375	0.1	REAC:R-HSA-5357956	REAC	TNFR1-induced NFkappaB signaling pathway	10790
query_1	TRUE	0.00853774	1488	91	15	0.164835	0.0100806	GO:0048699	GO:BP	generation of neurons	21110
query_1	TRUE	0.00856855	108	76	5	0.0657895	0.0462963	KEGG:04931	KEGG	Insulin resistance	8161
query_1	TRUE	0.00871399	8	80	2	0.025	0.25	REAC:R-HSA-9726842	REAC	Gain-of-function MRAS complexes activate RAF signaling	10790
query_1	TRUE	0.00871399	8	80	2	0.025	0.25	REAC:R-HSA-112411	REAC	MAPK1 (ERK2) activation	10790
query_1	TRUE	0.00871399	8	80	2	0.025	0.25	REAC:R-HSA-9726840	REAC	SHOC2 M1731 mutant abolishes MRAS complex function	10790
query_1	TRUE	0.00871399	8	80	2	0.025	0.25	REAC:R-HSA-9660537	REAC	Signaling by MRAS-complex mutants	10790
query_1	TRUE	0.00872098	199	91	5	0.0549451	0.0251256	GO:0032388	GO:BP	positive regulation of intracellular transport	21110
query_1	TRUE	0.00874439	4129	91	30	0.32967	0.00726568	GO:0018130	GO:BP	heterocycle biosynthetic process	21110
query_1	TRUE	0.00874439	515	91	8	0.0879121	0.015534	GO:0009991	GO:BP	response to extracellular stimulus	21110
query_1	TRUE	0.00878127	211	76	7	0.0921053	0.0331754	KEGG:05207	KEGG	Chemical carcinogenesis - receptor activation	8161
query_1	TRUE	0.00878188	55	91	3	0.032967	0.0545455	GO:0071385	GO:BP	cellular response to glucocorticoid stimulus	21110
query_1	TRUE	0.00878835	14409	91	75	0.824176	0.00520508	GO:0008152	GO:BP	metabolic process	21110
query_1	TRUE	0.00881287	67	80	4	0.05	0.0597015	REAC:R-HSA-400253	REAC	Circadian Clock	10790
query_1	TRUE	0.00885929	905	91	11	0.120879	0.0121547	GO:0032446	GO:BP	protein modification by small protein conjugation	21110
query_1	TRUE	0.0088921	119	91	4	0.043956	0.0336134	GO:0051702	GO:BP	biological process involved in interaction with symbiont	21110
query_1	TRUE	0.00897154	18	91	2	0.021978	0.111111	GO:0005767	GO:CC	secondary lysosome	22122
query_1	TRUE	0.00901218	201	91	5	0.0549451	0.0248756	GO:1903828	GO:BP	negative regulation of protein localization	21110
query_1	TRUE	0.00912054	1196	91	13	0.142857	0.0108696	GO:0043603	GO:BP	amide metabolic process	21110
query_1	TRUE	0.00913584	56	91	3	0.032967	0.0535714	GO:0001912	GO:BP	positive regulation of leukocyte mediated cytotoxicity	21110
query_1	TRUE	0.00913584	56	91	3	0.032967	0.0535714	GO:0010332	GO:BP	response to gamma radiation	21110
query_1	TRUE	0.00913584	56	91	3	0.032967	0.0535714	GO:0002711	GO:BP	positive regulation of T cell mediated immunity	21110
query_1	TRUE	0.00922062	12337	91	67	0.736264	0.00543082	GO:0043170	GO:BP	macromolecule metabolic process	21110
query_1	TRUE	0.0092631	15	91	2	0.021978	0.133333	GO:1901029	GO:BP	negative regulation of mitochondrial outer membrane permeabilization involved in apoptotic signaling pathway	21110
query_1	TRUE	0.0092631	15	91	2	0.021978	0.133333	GO:0070262	GO:BP	peptidyl-serine dephosphorylation	21110
query_1	TRUE	0.0092631	15	91	2	0.021978	0.133333	GO:0120305	GO:BP	regulation of pigmentation	21110
query_1	TRUE	0.0092631	15	91	2	0.021978	0.133333	GO:0048070	GO:BP	regulation of developmental pigmentation	21110
query_1	TRUE	0.00928646	4236	91	29	0.318681	0.00684608	GO:0005576	GO:CC	extracellular region	22122
query_1	TRUE	0.00928646	1465	91	14	0.153846	0.00955631	GO:0045202	GO:CC	synapse	22122
query_1	TRUE	0.00929212	121	91	4	0.043956	0.0330579	GO:0050830	GO:BP	defense response to Gram-positive bacterium	21110
query_1	TRUE	0.00941546	407	91	7	0.0769231	0.017199	GO:0045936	GO:BP	negative regulation of phosphate metabolic process	21110
query_1	TRUE	0.0094961	57	91	3	0.032967	0.0526316	GO:0043331	GO:BP	response to dsRNA	21110
query_1	TRUE	0.00951765	408	91	7	0.0769231	0.0171569	GO:0010563	GO:BP	negative regulation of phosphorus metabolic process	21110
query_1	TRUE	0.00974875	69	76	4	0.0526316	0.057971	KEGG:05031	KEGG	Amphetamine addiction	8161
query_1	TRUE	0.00979843	527	91	8	0.0879121	0.0151803	GO:0010498	GO:BP	proteasomal protein catabolic process	21110
query_1	TRUE	0.00993754	58	91	3	0.032967	0.0517241	GO:0070534	GO:BP	protein K63-linked ubiquitination	21110
query_1	TRUE	0.0100356	45	89	3	0.0337079	0.0666667	GO:0004715	GO:MF	non-membrane spanning protein tyrosine kinase activity	20195
query_1	TRUE	0.0100356	11	89	2	0.0224719	0.181818	GO:0097677	GO:MF	STAT family protein binding	20195
query_1	TRUE	0.0100356	11	89	2	0.0224719	0.181818	GO:0005131	GO:MF	growth hormone receptor binding	20195
query_1	TRUE	0.0100396	142	91	4	0.043956	0.028169	GO:0045335	GO:CC	phagocytic vesicle	22122
query_1	TRUE	0.0100648	5	44	2	0.0454545	0.4	CORUM:5220	CORUM	CHUK-IQGAP2-AKAP8L-RELA-TNIP2 complex	3383
query_1	TRUE	0.0100648	5	44	2	0.0454545	0.4	CORUM:2055	CORUM	CASP8-CHUK-IKBKB-MALT1-BCL10 complex	3383
query_1	TRUE	0.0100686	124	91	4	0.043956	0.0322581	GO:0046660	GO:BP	female sex differentiation	21110
query_1	TRUE	0.010073	1840	91	17	0.186813	0.00923913	GO:0050790	GO:BP	regulation of catalytic activity	21110
query_1	TRUE	0.0101615	966	89	12	0.134831	0.0124224	GO:0016772	GO:MF	transferase activity, transferring phosphorus-containing groups	20195
query_1	TRUE	0.0102134	46	89	3	0.0337079	0.0652174	GO:0001223	GO:MF	transcription coactivator binding	20195
query_1	TRUE	0.0102578	532	91	8	0.0879121	0.0150376	GO:0060627	GO:BP	regulation of vesicle-mediated transport	21110
query_1	TRUE	0.0102578	16	91	2	0.021978	0.125	GO:0045838	GO:BP	positive regulation of membrane potential	21110
query_1	TRUE	0.0102578	16	91	2	0.021978	0.125	GO:2000318	GO:BP	positive regulation of T-helper 17 type immune response	21110
query_1	TRUE	0.0102578	16	91	2	0.021978	0.125	GO:0006620	GO:BP	post-translational protein targeting to endoplasmic reticulum membrane	21110
query_1	TRUE	0.0102578	16	91	2	0.021978	0.125	GO:0043558	GO:BP	regulation of translational initiation in response to stress	21110
query_1	TRUE	0.0102578	16	91	2	0.021978	0.125	GO:0097398	GO:BP	cellular response to interleukin-17	21110
query_1	TRUE	0.0102578	16	91	2	0.021978	0.125	GO:0060330	GO:BP	regulation of response to type II interferon	21110
query_1	TRUE	0.0102578	16	91	2	0.021978	0.125	GO:0060334	GO:BP	regulation of type II interferon-mediated signaling pathway	21110
query_1	TRUE	0.0102578	16	91	2	0.021978	0.125	GO:0070234	GO:BP	positive regulation of T cell apoptotic process	21110
query_1	TRUE	0.0102578	16	91	2	0.021978	0.125	GO:1904294	GO:BP	positive regulation of ERAD pathway	21110
query_1	TRUE	0.0102578	16	91	2	0.021978	0.125	GO:0050862	GO:BP	positive regulation of T cell receptor signaling pathway	21110
query_1	TRUE	0.0103067	307	91	6	0.0659341	0.019544	GO:0048608	GO:BP	reproductive structure development	21110
query_1	TRUE	0.0104818	33	80	3	0.0375	0.0909091	REAC:R-HSA-5357905	REAC	Regulation of TNFR1 signaling	10790
query_1	TRUE	0.0104818	33	80	3	0.0375	0.0909091	REAC:R-HSA-5673000	REAC	RAF activation	10790
query_1	TRUE	0.0106583	662	91	9	0.0989011	0.0135952	GO:0071417	GO:BP	cellular response to organonitrogen compound	21110
query_1	TRUE	0.0106693	9	80	2	0.025	0.222222	REAC:R-HSA-8985947	REAC	Interleukin-9 signaling	10790
query_1	TRUE	0.0106693	9	80	2	0.025	0.222222	REAC:R-HSA-110056	REAC	MAPK3 (ERK1) activation	10790
query_1	TRUE	0.010677	60	91	3	0.032967	0.05	GO:0097352	GO:BP	autophagosome maturation	21110
query_1	TRUE	0.010677	60	91	3	0.032967	0.05	GO:0034113	GO:BP	heterotypic cell-cell adhesion	21110
query_1	TRUE	0.0107262	419	91	7	0.0769231	0.0167064	GO:0030099	GO:BP	myeloid cell differentiation	21110
query_1	TRUE	0.0107958	212	91	5	0.0549451	0.0235849	GO:0071222	GO:BP	cellular response to lipopolysaccharide	21110
query_1	TRUE	0.0108977	311	91	6	0.0659341	0.0192926	GO:0061458	GO:BP	reproductive system development	21110
query_1	TRUE	0.0109214	182	89	5	0.0561798	0.0274725	GO:1901981	GO:MF	phosphatidylinositol phosphate binding	20195
query_1	TRUE	0.0109214	489	89	8	0.0898876	0.0163599	GO:0140297	GO:MF	DNA-binding transcription factor binding	20195
query_1	TRUE	0.0109214	50	89	3	0.0337079	0.06	GO:0030544	GO:MF	Hsp70 protein binding	20195
query_1	TRUE	0.0109214	48	89	3	0.0337079	0.0625	GO:0005048	GO:MF	signal sequence binding	20195
query_1	TRUE	0.0109214	1564	89	16	0.179775	0.0102302	GO:0005102	GO:MF	signaling receptor binding	20195
query_1	TRUE	0.0109214	49	89	3	0.0337079	0.0612245	GO:0032813	GO:MF	tumor necrosis factor receptor superfamily binding	20195
query_1	TRUE	0.0109214	110	89	4	0.0449438	0.0363636	GO:1902936	GO:MF	phosphatidylinositol bisphosphate binding	20195
query_1	TRUE	0.0109214	108	89	4	0.0449438	0.037037	GO:0043022	GO:MF	ribosome binding	20195
query_1	TRUE	0.0109214	599	89	9	0.101124	0.015025	GO:0008134	GO:MF	transcription factor binding	20195
query_1	TRUE	0.0109214	110	89	4	0.0449438	0.0363636	GO:0004722	GO:MF	protein serine/threonine phosphatase activity	20195
query_1	TRUE	0.0109858	213	91	5	0.0549451	0.0234742	GO:0042594	GO:BP	response to starvation	21110
query_1	TRUE	0.0110937	1383	91	14	0.153846	0.0101229	GO:1901565	GO:BP	organonitrogen compound catabolic process	21110
query_1	TRUE	0.0110958	61	91	3	0.032967	0.0491803	GO:0032731	GO:BP	positive regulation of interleukin-1 beta production	21110
query_1	TRUE	0.0110985	1231	91	13	0.142857	0.0105605	GO:0060429	GO:BP	epithelium development	21110
query_1	TRUE	0.0111691	313	91	6	0.0659341	0.0191693	GO:0034504	GO:BP	protein localization to nucleus	21110
query_1	TRUE	0.0112575	314	91	6	0.0659341	0.0191083	GO:0001822	GO:BP	kidney development	21110
query_1	TRUE	0.0112575	17	91	2	0.021978	0.117647	GO:0061709	GO:BP	reticulophagy	21110
query_1	TRUE	0.0112575	17	91	2	0.021978	0.117647	GO:2001267	GO:BP	regulation of cysteine-type endopeptidase activity involved in apoptotic signaling pathway	21110
query_1	TRUE	0.0112575	17	91	2	0.021978	0.117647	GO:1901550	GO:BP	regulation of endothelial cell development	21110
query_1	TRUE	0.0112575	17	91	2	0.021978	0.117647	GO:0034112	GO:BP	positive regulation of homotypic cell-cell adhesion	21110
query_1	TRUE	0.0112575	17	91	2	0.021978	0.117647	GO:0044790	GO:BP	suppression of viral release by host	21110
query_1	TRUE	0.0112575	17	91	2	0.021978	0.117647	GO:0097396	GO:BP	response to interleukin-17	21110
query_1	TRUE	0.0112575	17	91	2	0.021978	0.117647	GO:1903140	GO:BP	regulation of establishment of endothelial barrier	21110
query_1	TRUE	0.0112849	804	91	10	0.10989	0.0124378	GO:0051603	GO:BP	proteolysis involved in protein catabolic process	21110
query_1	TRUE	0.0112849	804	91	10	0.10989	0.0124378	GO:0019725	GO:BP	cellular homeostasis	21110
query_1	TRUE	0.0112849	1705	91	16	0.175824	0.00938416	GO:0022008	GO:BP	neurogenesis	21110
query_1	TRUE	0.0113356	1180	91	12	0.131868	0.0101695	GO:0005789	GO:CC	endoplasmic reticulum membrane	22122
query_1	TRUE	0.0113909	1547	91	15	0.164835	0.00969619	GO:0010558	GO:BP	negative regulation of macromolecule biosynthetic process	21110
query_1	TRUE	0.0116517	122	80	5	0.0625	0.0409836	REAC:R-HSA-202403	REAC	TCR signaling	10790
query_1	TRUE	0.0116731	1092	91	12	0.131868	0.010989	GO:0007417	GO:BP	central nervous system development	21110
query_1	TRUE	0.0118881	63	91	3	0.032967	0.047619	GO:0070228	GO:BP	regulation of lymphocyte apoptotic process	21110
query_1	TRUE	0.0120104	319	91	6	0.0659341	0.0188088	GO:0045861	GO:BP	negative regulation of proteolysis	21110
query_1	TRUE	0.012033	219	91	5	0.0549451	0.0228311	GO:0009612	GO:BP	response to mechanical stimulus	21110
query_1	TRUE	0.0123784	18	91	2	0.021978	0.111111	GO:0060252	GO:BP	positive regulation of glial cell proliferation	21110
query_1	TRUE	0.0123784	18	91	2	0.021978	0.111111	GO:0071816	GO:BP	tail-anchored membrane protein insertion into ER membrane	21110
query_1	TRUE	0.0123784	18	91	2	0.021978	0.111111	GO:0070102	GO:BP	interleukin-6-mediated signaling pathway	21110
query_1	TRUE	0.0123784	64	91	3	0.032967	0.046875	GO:0032757	GO:BP	positive regulation of interleukin-8 production	21110
query_1	TRUE	0.0123784	18	91	2	0.021978	0.111111	GO:0051770	GO:BP	positive regulation of nitric-oxide synthase biosynthetic process	21110
query_1	TRUE	0.0123784	18	91	2	0.021978	0.111111	GO:0097284	GO:BP	hepatocyte apoptotic process	21110
query_1	TRUE	0.0123896	221	91	5	0.0549451	0.0226244	GO:0071219	GO:BP	cellular response to molecule of bacterial origin	21110
query_1	TRUE	0.0124551	4055	91	29	0.318681	0.00715166	GO:0034654	GO:BP	nucleobase-containing compound biosynthetic process	21110
query_1	TRUE	0.0124551	434	91	7	0.0769231	0.016129	GO:0009410	GO:BP	response to xenobiotic stimulus	21110
query_1	TRUE	0.0124551	1407	91	14	0.153846	0.00995025	GO:2000026	GO:BP	regulation of multicellular organismal development	21110
query_1	TRUE	0.0125934	182	80	6	0.075	0.032967	REAC:R-HSA-2454202	REAC	Fc epsilon receptor (FCERI) signaling	10790
query_1	TRUE	0.0127217	65	91	3	0.032967	0.0461538	GO:0071384	GO:BP	cellular response to corticosteroid stimulus	21110
query_1	TRUE	0.0127217	324	91	6	0.0659341	0.0185185	GO:0072001	GO:BP	renal system development	21110
query_1	TRUE	0.0127217	65	91	3	0.032967	0.0461538	GO:0042531	GO:BP	positive regulation of tyrosine phosphorylation of STAT protein	21110
query_1	TRUE	0.0128301	10	80	2	0.025	0.2	REAC:R-HSA-9020958	REAC	Interleukin-21 signaling	10790
query_1	TRUE	0.0128301	36	80	3	0.0375	0.0833333	REAC:R-HSA-168638	REAC	NOD1/2 Signaling Pathway	10790
query_1	TRUE	0.0129455	154	91	4	0.043956	0.025974	GO:0005766	GO:CC	primary lysosome	22122
query_1	TRUE	0.0129455	154	91	4	0.043956	0.025974	GO:0042582	GO:CC	azurophil granule	22122
query_1	TRUE	0.0129455	1203	91	12	0.131868	0.00997506	GO:0042175	GO:CC	nuclear outer membrane-endoplasmic reticulum membrane network	22122
query_1	TRUE	0.0129476	1	91	1	0.010989	1	GO:0061742	GO:CC	chaperone-mediated autophagy translocation complex	22122
query_1	TRUE	0.0129476	1	91	1	0.010989	1	GO:1990231	GO:CC	STING complex	22122
query_1	TRUE	0.0129476	2412	91	19	0.208791	0.00787728	GO:0005856	GO:CC	cytoskeleton	22122
query_1	TRUE	0.0129476	1	91	1	0.010989	1	GO:0097140	GO:CC	BIM-BCL-xl complex	22122
query_1	TRUE	0.0129476	1	91	1	0.010989	1	GO:0061474	GO:CC	phagolysosome membrane	22122
query_1	TRUE	0.0129476	1	91	1	0.010989	1	GO:0097144	GO:CC	BAX complex	22122
query_1	TRUE	0.0129476	1	91	1	0.010989	1	GO:0035525	GO:CC	NF-kappaB p50/p65 complex	22122
query_1	TRUE	0.0129476	77	91	3	0.032967	0.038961	GO:0035861	GO:CC	site of double-strand break	22122
query_1	TRUE	0.0129476	1	91	1	0.010989	1	GO:0097141	GO:CC	BIM-BCL-2 complex	22122
query_1	TRUE	0.0129476	1	91	1	0.010989	1	GO:0005895	GO:CC	interleukin-5 receptor complex	22122
query_1	TRUE	0.0130408	1415	91	14	0.153846	0.00989399	GO:0030182	GO:BP	neuron differentiation	21110
query_1	TRUE	0.0130764	492	91	7	0.0769231	0.0142276	GO:0005635	GO:CC	nuclear envelope	22122
query_1	TRUE	0.0133076	967	91	11	0.120879	0.0113754	GO:0000122	GO:BP	negative regulation of transcription by RNA polymerase II	21110
query_1	TRUE	0.0134712	19	91	2	0.021978	0.105263	GO:0060391	GO:BP	positive regulation of SMAD protein signal transduction	21110
query_1	TRUE	0.0134712	19	91	2	0.021978	0.105263	GO:2000811	GO:BP	negative regulation of anoikis	21110
query_1	TRUE	0.0134712	19	91	2	0.021978	0.105263	GO:0035743	GO:BP	CD4-positive, alpha-beta T cell cytokine production	21110
query_1	TRUE	0.0134712	19	91	2	0.021978	0.105263	GO:0035795	GO:BP	negative regulation of mitochondrial membrane permeability	21110
query_1	TRUE	0.0134712	19	91	2	0.021978	0.105263	GO:0030540	GO:BP	female genitalia development	21110
query_1	TRUE	0.0134712	19	91	2	0.021978	0.105263	GO:0097202	GO:BP	activation of cysteine-type endopeptidase activity	21110
query_1	TRUE	0.0134712	19	91	2	0.021978	0.105263	GO:1902004	GO:BP	positive regulation of amyloid-beta formation	21110
query_1	TRUE	0.0134712	19	91	2	0.021978	0.105263	GO:2000786	GO:BP	positive regulation of autophagosome assembly	21110
query_1	TRUE	0.0136165	830	91	10	0.10989	0.0120482	GO:0016567	GO:BP	protein ubiquitination	21110
query_1	TRUE	0.0136362	67	91	3	0.032967	0.0447761	GO:1903051	GO:BP	negative regulation of proteolysis involved in protein catabolic process	21110
query_1	TRUE	0.0136916	161	91	4	0.043956	0.0248447	GO:0031902	GO:CC	late endosome membrane	22122
query_1	TRUE	0.0138236	696	91	9	0.0989011	0.012931	GO:0006511	GO:BP	ubiquitin-dependent protein catabolic process	21110
query_1	TRUE	0.013834	1586	91	15	0.164835	0.00945776	GO:0031327	GO:BP	negative regulation of cellular biosynthetic process	21110
query_1	TRUE	0.0139612	4287	91	30	0.32967	0.0069979	GO:1901362	GO:BP	organic cyclic compound biosynthetic process	21110
query_1	TRUE	0.0142589	230	91	5	0.0549451	0.0217391	GO:0000082	GO:BP	G1/S transition of mitotic cell cycle	21110
query_1	TRUE	0.0144825	141	91	4	0.043956	0.0283688	GO:1903008	GO:BP	organelle disassembly	21110
query_1	TRUE	0.0145813	56	89	3	0.0337079	0.0535714	GO:0031593	GO:MF	polyubiquitin modification-dependent protein binding	20195
query_1	TRUE	0.0146821	20	91	2	0.021978	0.1	GO:0071605	GO:BP	monocyte chemotactic protein-1 production	21110
query_1	TRUE	0.0146821	232	91	5	0.0549451	0.0215517	GO:0008406	GO:BP	gonad development	21110
query_1	TRUE	0.0146821	20	91	2	0.021978	0.1	GO:0010522	GO:BP	regulation of calcium ion transport into cytosol	21110
query_1	TRUE	0.0146821	20	91	2	0.021978	0.1	GO:0071637	GO:BP	regulation of monocyte chemotactic protein-1 production	21110
query_1	TRUE	0.0146821	20	91	2	0.021978	0.1	GO:0046931	GO:BP	pore complex assembly	21110
query_1	TRUE	0.0147125	142	91	4	0.043956	0.028169	GO:0032434	GO:BP	regulation of proteasomal ubiquitin-dependent protein catabolic process	21110
query_1	TRUE	0.0147125	336	91	6	0.0659341	0.0178571	GO:0015980	GO:BP	energy derivation by oxidation of organic compounds	21110
query_1	TRUE	0.014768	124	76	5	0.0657895	0.0403226	KEGG:04650	KEGG	Natural killer cell mediated cytotoxicity	8161
query_1	TRUE	0.0147905	234	76	7	0.0921053	0.0299145	KEGG:04014	KEGG	Ras signaling pathway	8161
query_1	TRUE	0.0148686	38	80	3	0.0375	0.0789474	REAC:R-HSA-8979227	REAC	Triglyceride metabolism	10790
query_1	TRUE	0.014941	706	91	9	0.0989011	0.0127479	GO:0019941	GO:BP	modification-dependent protein catabolic process	21110
query_1	TRUE	0.0153943	1411	91	13	0.142857	0.00921332	GO:0099080	GO:CC	supramolecular complex	22122
query_1	TRUE	0.0153959	235	91	5	0.0549451	0.0212766	GO:0002703	GO:BP	regulation of leukocyte mediated immunity	21110
query_1	TRUE	0.0153959	990	91	11	0.120879	0.0111111	GO:0031175	GO:BP	neuron projection development	21110
query_1	TRUE	0.0154957	848	91	10	0.10989	0.0117925	GO:0060322	GO:BP	head development	21110
query_1	TRUE	0.0155454	26	91	2	0.021978	0.0769231	GO:0046930	GO:CC	pore complex	22122
query_1	TRUE	0.0156044	849	91	10	0.10989	0.0117786	GO:0045597	GO:BP	positive regulation of cell differentiation	21110
query_1	TRUE	0.0156699	21	91	2	0.021978	0.0952381	GO:1905709	GO:BP	negative regulation of membrane permeability	21110
query_1	TRUE	0.0156699	21	91	2	0.021978	0.0952381	GO:0070584	GO:BP	mitochondrion morphogenesis	21110
query_1	TRUE	0.0156699	21	91	2	0.021978	0.0952381	GO:0006896	GO:BP	Golgi to vacuole transport	21110
query_1	TRUE	0.0156699	71	91	3	0.032967	0.0422535	GO:0032922	GO:BP	circadian regulation of gene expression	21110
query_1	TRUE	0.0156699	21	91	2	0.021978	0.0952381	GO:1990840	GO:BP	response to lectin	21110
query_1	TRUE	0.0156699	21	91	2	0.021978	0.0952381	GO:1990858	GO:BP	cellular response to lectin	21110
query_1	TRUE	0.0156699	21	91	2	0.021978	0.0952381	GO:0008340	GO:BP	determination of adult lifespan	21110
query_1	TRUE	0.0156699	21	91	2	0.021978	0.0952381	GO:0044090	GO:BP	positive regulation of vacuole organization	21110
query_1	TRUE	0.0156699	21	91	2	0.021978	0.0952381	GO:0072234	GO:BP	metanephric nephron tubule development	21110
query_1	TRUE	0.0156699	1144	91	12	0.131868	0.0104895	GO:0048666	GO:BP	neuron development	21110
query_1	TRUE	0.0156699	21	91	2	0.021978	0.0952381	GO:0002223	GO:BP	stimulatory C-type lectin receptor signaling pathway	21110
query_1	TRUE	0.0156699	21	91	2	0.021978	0.0952381	GO:0051769	GO:BP	regulation of nitric-oxide synthase biosynthetic process	21110
query_1	TRUE	0.0156699	457	91	7	0.0769231	0.0153173	GO:0043161	GO:BP	proteasome-mediated ubiquitin-dependent protein catabolic process	21110
query_1	TRUE	0.0156699	21	91	2	0.021978	0.0952381	GO:0051767	GO:BP	nitric-oxide synthase biosynthetic process	21110
query_1	TRUE	0.0156699	237	91	5	0.0549451	0.021097	GO:0045137	GO:BP	development of primary sexual characteristics	21110
query_1	TRUE	0.0156699	21	91	2	0.021978	0.0952381	GO:0090201	GO:BP	negative regulation of release of cytochrome c from mitochondria	21110
query_1	TRUE	0.0156699	21	91	2	0.021978	0.0952381	GO:0044794	GO:BP	positive regulation by host of viral process	21110
query_1	TRUE	0.0157558	146	91	4	0.043956	0.0273973	GO:0008584	GO:BP	male gonad development	21110
query_1	TRUE	0.0158899	4140	91	29	0.318681	0.00700483	GO:0019438	GO:BP	aromatic compound biosynthetic process	21110
query_1	TRUE	0.0159032	72	91	3	0.032967	0.0416667	GO:0032732	GO:BP	positive regulation of interleukin-1 production	21110
query_1	TRUE	0.0159412	344	91	6	0.0659341	0.0174419	GO:0016311	GO:BP	dephosphorylation	21110
query_1	TRUE	0.0160593	147	91	4	0.043956	0.0272109	GO:0046546	GO:BP	development of primary male sexual characteristics	21110
query_1	TRUE	0.0160982	718	91	9	0.0989011	0.0125348	GO:0043632	GO:BP	modification-dependent macromolecule catabolic process	21110
query_1	TRUE	0.0164088	148	91	4	0.043956	0.027027	GO:0050768	GO:BP	negative regulation of neurogenesis	21110
query_1	TRUE	0.0167494	655	91	8	0.0879121	0.0122137	GO:0000139	GO:CC	Golgi membrane	22122
query_1	TRUE	0.0167494	519	91	7	0.0769231	0.0134875	GO:0005840	GO:CC	ribosome	22122
query_1	TRUE	0.016858	1310	91	13	0.142857	0.00992366	GO:0051094	GO:BP	positive regulation of developmental process	21110
query_1	TRUE	0.0169153	22	91	2	0.021978	0.0909091	GO:0030220	GO:BP	platelet formation	21110
query_1	TRUE	0.0169153	22	91	2	0.021978	0.0909091	GO:0044827	GO:BP	modulation by host of viral genome replication	21110
query_1	TRUE	0.0169153	466	91	7	0.0769231	0.0150215	GO:0002683	GO:BP	negative regulation of immune system process	21110
query_1	TRUE	0.0169153	22	91	2	0.021978	0.0909091	GO:1904292	GO:BP	regulation of ERAD pathway	21110
query_1	TRUE	0.0169153	22	91	2	0.021978	0.0909091	GO:0010288	GO:BP	response to lead ion	21110
query_1	TRUE	0.0169341	74	91	3	0.032967	0.0405405	GO:0005977	GO:BP	glycogen metabolic process	21110
query_1	TRUE	0.0169785	82	80	4	0.05	0.0487805	REAC:R-HSA-6802957	REAC	Oncogenic MAPK signaling	10790
query_1	TRUE	0.0173303	351	91	6	0.0659341	0.017094	GO:0042326	GO:BP	negative regulation of phosphorylation	21110
query_1	TRUE	0.0173697	1636	91	15	0.164835	0.0091687	GO:0009890	GO:BP	negative regulation of biosynthetic process	21110
query_1	TRUE	0.017469	75	91	3	0.032967	0.04	GO:0044042	GO:BP	glucan metabolic process	21110
query_1	TRUE	0.017469	1	91	1	0.010989	1	GO:0140067	GO:BP	peptidyl-lysine butyrylation	21110
query_1	TRUE	0.017469	1	91	1	0.010989	1	GO:0072308	GO:BP	negative regulation of metanephric nephron tubule epithelial cell differentiation	21110
query_1	TRUE	0.017469	1	91	1	0.010989	1	GO:0031959	GO:BP	mineralocorticoid receptor signaling pathway	21110
query_1	TRUE	0.017469	1	91	1	0.010989	1	GO:1901423	GO:BP	response to benzene	21110
query_1	TRUE	0.017469	1	91	1	0.010989	1	GO:0061006	GO:BP	regulation of cell proliferation involved in kidney morphogenesis	21110
query_1	TRUE	0.017469	1	91	1	0.010989	1	GO:0071275	GO:BP	cellular response to aluminum ion	21110
query_1	TRUE	0.017469	1	91	1	0.010989	1	GO:1902220	GO:BP	positive regulation of intrinsic apoptotic signaling pathway in response to osmotic stress	21110
query_1	TRUE	0.017469	1	91	1	0.010989	1	GO:0140321	GO:BP	suppression of host autophagy	21110
query_1	TRUE	0.017469	1	91	1	0.010989	1	GO:0036268	GO:BP	swimming	21110
query_1	TRUE	0.017469	1	91	1	0.010989	1	GO:1904710	GO:BP	positive regulation of granulosa cell apoptotic process	21110
query_1	TRUE	0.017469	1	91	1	0.010989	1	GO:0046687	GO:BP	response to chromate	21110
query_1	TRUE	0.017469	1	91	1	0.010989	1	GO:0034050	GO:BP	programmed cell death induced by symbiont	21110
query_1	TRUE	0.017469	1	91	1	0.010989	1	GO:0071247	GO:BP	cellular response to chromate	21110
query_1	TRUE	0.017469	1	91	1	0.010989	1	GO:0075071	GO:BP	modulation by symbiont of host autophagy	21110
query_1	TRUE	0.017469	1	91	1	0.010989	1	GO:1902724	GO:BP	positive regulation of skeletal muscle satellite cell proliferation	21110
query_1	TRUE	0.017469	1	91	1	0.010989	1	GO:1902728	GO:BP	positive regulation of growth factor dependent skeletal muscle satellite cell proliferation	21110
query_1	TRUE	0.017469	1	91	1	0.010989	1	GO:1902824	GO:BP	positive regulation of late endosome to lysosome transport	21110
query_1	TRUE	0.017469	1	91	1	0.010989	1	GO:0039521	GO:BP	suppression by virus of host autophagy	21110
query_1	TRUE	0.017469	1	91	1	0.010989	1	GO:0034263	GO:BP	positive regulation of autophagy in response to ER overload	21110
query_1	TRUE	0.017469	1	91	1	0.010989	1	GO:0032976	GO:BP	release of matrix enzymes from mitochondria	21110
query_1	TRUE	0.017469	1	91	1	0.010989	1	GO:0070757	GO:BP	interleukin-35-mediated signaling pathway	21110
query_1	TRUE	0.017469	1	91	1	0.010989	1	GO:0061921	GO:BP	peptidyl-lysine propionylation	21110
query_1	TRUE	0.017469	353	91	6	0.0659341	0.0169972	GO:0002449	GO:BP	lymphocyte mediated immunity	21110
query_1	TRUE	0.017469	1	91	1	0.010989	1	GO:1903337	GO:BP	positive regulation of vacuolar transport	21110
query_1	TRUE	0.017469	1	91	1	0.010989	1	GO:1905672	GO:BP	negative regulation of lysosome organization	21110
query_1	TRUE	0.017469	75	91	3	0.032967	0.04	GO:0071260	GO:BP	cellular response to mechanical stimulus	21110
query_1	TRUE	0.0175393	873	91	10	0.10989	0.0114548	GO:0032880	GO:BP	regulation of protein localization	21110
query_1	TRUE	0.0175468	76	91	3	0.032967	0.0394737	GO:0002220	GO:BP	innate immune response activating cell surface receptor signaling pathway	21110
query_1	TRUE	0.0175878	473	91	7	0.0769231	0.0147992	GO:0034248	GO:BP	regulation of amide metabolic process	21110
query_1	TRUE	0.0176101	264	80	7	0.0875	0.0265152	REAC:R-HSA-5673001	REAC	RAF/MAP kinase cascade	10790
query_1	TRUE	0.0176101	12	80	2	0.025	0.166667	REAC:R-HSA-264870	REAC	Caspase-mediated cleavage of cytoskeletal proteins	10790
query_1	TRUE	0.0176101	136	80	5	0.0625	0.0367647	REAC:R-HSA-2871837	REAC	FCERI mediated NF-kB activation	10790
query_1	TRUE	0.0176101	12	80	2	0.025	0.166667	REAC:R-HSA-2197563	REAC	NOTCH2 intracellular domain regulates transcription	10790
query_1	TRUE	0.0176101	12	80	2	0.025	0.166667	REAC:R-HSA-877312	REAC	Regulation of IFNG signaling	10790
query_1	TRUE	0.0176333	23	91	2	0.021978	0.0869565	GO:0035561	GO:BP	regulation of chromatin binding	21110
query_1	TRUE	0.0176333	23	91	2	0.021978	0.0869565	GO:1902774	GO:BP	late endosome to lysosome transport	21110
query_1	TRUE	0.0176333	23	91	2	0.021978	0.0869565	GO:0046794	GO:BP	transport of virus	21110
query_1	TRUE	0.0178891	154	91	4	0.043956	0.025974	GO:0051961	GO:BP	negative regulation of nervous system development	21110
query_1	TRUE	0.0180387	306	76	8	0.105263	0.0261438	KEGG:05016	KEGG	Huntington disease	8161
query_1	TRUE	0.0180668	77	91	3	0.032967	0.038961	GO:0042509	GO:BP	regulation of tyrosine phosphorylation of STAT protein	21110
query_1	TRUE	0.0181908	250	91	5	0.0549451	0.02	GO:0000209	GO:BP	protein polyubiquitination	21110
query_1	TRUE	0.0181908	250	91	5	0.0549451	0.02	GO:0032984	GO:BP	protein-containing complex disassembly	21110
query_1	TRUE	0.0181908	155	91	4	0.043956	0.0258065	GO:0045807	GO:BP	positive regulation of endocytosis	21110
query_1	TRUE	0.0181908	250	91	5	0.0549451	0.02	GO:0045926	GO:BP	negative regulation of growth	21110
query_1	TRUE	0.0183509	128	89	4	0.0449438	0.03125	GO:0031072	GO:MF	heat shock protein binding	20195
query_1	TRUE	0.0183582	177	91	4	0.043956	0.0225989	GO:0043197	GO:CC	dendritic spine	22122
query_1	TRUE	0.0185861	156	91	4	0.043956	0.025641	GO:0048284	GO:BP	organelle fusion	21110
query_1	TRUE	0.0187251	42	80	3	0.0375	0.0714286	REAC:R-HSA-75893	REAC	TNF signaling	10790
query_1	TRUE	0.018787	2341	89	20	0.224719	0.00854336	GO:0016740	GO:MF	transferase activity	20195
query_1	TRUE	0.0188555	157	91	4	0.043956	0.0254777	GO:0030183	GO:BP	B cell differentiation	21110
query_1	TRUE	0.0188555	24	91	2	0.021978	0.0833333	GO:0072243	GO:BP	metanephric nephron epithelium development	21110
query_1	TRUE	0.0188555	24	91	2	0.021978	0.0833333	GO:0036344	GO:BP	platelet morphogenesis	21110
query_1	TRUE	0.0188555	24	91	2	0.021978	0.0833333	GO:0050857	GO:BP	positive regulation of antigen receptor-mediated signaling pathway	21110
query_1	TRUE	0.0188555	24	91	2	0.021978	0.0833333	GO:0006925	GO:BP	inflammatory cell apoptotic process	21110
query_1	TRUE	0.0188555	24	91	2	0.021978	0.0833333	GO:1902993	GO:BP	positive regulation of amyloid precursor protein catabolic process	21110
query_1	TRUE	0.0188555	24	91	2	0.021978	0.0833333	GO:0072170	GO:BP	metanephric tubule development	21110
query_1	TRUE	0.0189463	269	80	7	0.0875	0.0260223	REAC:R-HSA-5684996	REAC	MAPK1/MAPK3 signaling	10790
query_1	TRUE	0.0190143	745	91	9	0.0989011	0.0120805	GO:0006412	GO:BP	translation	21110
query_1	TRUE	0.0191751	254	91	5	0.0549451	0.019685	GO:0002699	GO:BP	positive regulation of immune effector process	21110
query_1	TRUE	0.0191751	254	91	5	0.0549451	0.019685	GO:1903320	GO:BP	regulation of protein modification by small protein conjugation or removal	21110
query_1	TRUE	0.0191852	310	76	8	0.105263	0.0258065	KEGG:05206	KEGG	MicroRNAs in cancer	8161
query_1	TRUE	0.0194697	255	91	5	0.0549451	0.0196078	GO:0046883	GO:BP	regulation of hormone secretion	21110
query_1	TRUE	0.0195958	485	91	7	0.0769231	0.014433	GO:0031667	GO:BP	response to nutrient levels	21110
query_1	TRUE	0.0197373	545	89	8	0.0898876	0.0146789	GO:0060090	GO:MF	molecular adaptor activity	20195
query_1	TRUE	0.0197373	18	89	2	0.0224719	0.111111	GO:0035615	GO:MF	clathrin adaptor activity	20195
query_1	TRUE	0.0200706	182	91	4	0.043956	0.021978	GO:0044309	GO:CC	neuron spine	22122
query_1	TRUE	0.0200807	367	91	6	0.0659341	0.0163488	GO:0016050	GO:BP	vesicle organization	21110
query_1	TRUE	0.0201677	25	91	2	0.021978	0.08	GO:1903902	GO:BP	positive regulation of viral life cycle	21110
query_1	TRUE	0.0201677	25	91	2	0.021978	0.08	GO:1903077	GO:BP	negative regulation of protein localization to plasma membrane	21110
query_1	TRUE	0.0201677	25	91	2	0.021978	0.08	GO:0045048	GO:BP	protein insertion into ER membrane	21110
query_1	TRUE	0.0201677	25	91	2	0.021978	0.08	GO:0072273	GO:BP	metanephric nephron morphogenesis	21110
query_1	TRUE	0.0201677	25	91	2	0.021978	0.08	GO:0010664	GO:BP	negative regulation of striated muscle cell apoptotic process	21110
query_1	TRUE	0.0202141	81	91	3	0.032967	0.037037	GO:1902117	GO:BP	positive regulation of organelle assembly	21110
query_1	TRUE	0.0202342	13	80	2	0.025	0.153846	REAC:R-HSA-209560	REAC	NF-kB is activated and signals survival	10790
query_1	TRUE	0.0207034	370	91	6	0.0659341	0.0162162	GO:1901653	GO:BP	cellular response to peptide	21110
query_1	TRUE	0.0207267	44	80	3	0.0375	0.0681818	REAC:R-HSA-5633008	REAC	TP53 Regulates Transcription of Cell Death Genes	10790
query_1	TRUE	0.0207267	44	80	3	0.0375	0.0681818	REAC:R-HSA-2173789	REAC	TGF-beta receptor signaling activates SMADs	10790
query_1	TRUE	0.0208572	12729	91	67	0.736264	0.00526357	GO:0044238	GO:BP	primary metabolic process	21110
query_1	TRUE	0.0208572	260	91	5	0.0549451	0.0192308	GO:0044843	GO:BP	cell cycle G1/S phase transition	21110
query_1	TRUE	0.0212474	137	89	4	0.0449438	0.0291971	GO:0051087	GO:MF	protein-folding chaperone binding	20195
query_1	TRUE	0.0212474	19	89	2	0.0224719	0.105263	GO:0000979	GO:MF	RNA polymerase II core promoter sequence-specific DNA binding	20195
query_1	TRUE	0.0212474	19	89	2	0.0224719	0.105263	GO:0140312	GO:MF	cargo adaptor activity	20195
query_1	TRUE	0.0213763	1053	91	11	0.120879	0.0104463	GO:0070647	GO:BP	protein modification by small protein conjugation or removal	21110
query_1	TRUE	0.0213763	83	91	3	0.032967	0.0361446	GO:0001910	GO:BP	regulation of leukocyte mediated cytotoxicity	21110
query_1	TRUE	0.0213763	262	91	5	0.0549451	0.019084	GO:0031668	GO:BP	cellular response to extracellular stimulus	21110
query_1	TRUE	0.0213763	26	91	2	0.021978	0.0769231	GO:0002726	GO:BP	positive regulation of T cell cytokine production	21110
query_1	TRUE	0.0213763	26	91	2	0.021978	0.0769231	GO:2000209	GO:BP	regulation of anoikis	21110
query_1	TRUE	0.0213763	26	91	2	0.021978	0.0769231	GO:0043302	GO:BP	positive regulation of leukocyte degranulation	21110
query_1	TRUE	0.0213763	26	91	2	0.021978	0.0769231	GO:0140374	GO:BP	antiviral innate immune response	21110
query_1	TRUE	0.0213763	83	91	3	0.032967	0.0361446	GO:0051851	GO:BP	modulation by host of symbiont process	21110
query_1	TRUE	0.0213763	26	91	2	0.021978	0.0769231	GO:0010613	GO:BP	positive regulation of cardiac muscle hypertrophy	21110
query_1	TRUE	0.0213763	373	91	6	0.0659341	0.0160858	GO:0002697	GO:BP	regulation of immune effector process	21110
query_1	TRUE	0.0213763	373	91	6	0.0659341	0.0160858	GO:0032535	GO:BP	regulation of cellular component size	21110
query_1	TRUE	0.0213763	83	91	3	0.032967	0.0361446	GO:0006446	GO:BP	regulation of translational initiation	21110
query_1	TRUE	0.021409	374	91	6	0.0659341	0.0160428	GO:0050727	GO:BP	regulation of inflammatory response	21110
query_1	TRUE	0.0216099	764	91	9	0.0989011	0.0117801	GO:0048871	GO:BP	multicellular organismal-level homeostasis	21110
query_1	TRUE	0.0217556	138	76	5	0.0657895	0.0362319	KEGG:05418	KEGG	Fluid shear stress and atherosclerosis	8161
query_1	TRUE	0.0217603	90	80	4	0.05	0.0444444	REAC:R-HSA-170834	REAC	Signaling by TGF-beta Receptor Complex	10790
query_1	TRUE	0.0218826	84	91	3	0.032967	0.0357143	GO:0045921	GO:BP	positive regulation of exocytosis	21110
query_1	TRUE	0.0218826	376	91	6	0.0659341	0.0159574	GO:0050678	GO:BP	regulation of epithelial cell proliferation	21110
query_1	TRUE	0.0220241	97	91	3	0.032967	0.0309278	GO:0000932	GO:CC	P-body	22122
query_1	TRUE	0.0220341	89	76	4	0.0526316	0.0449438	KEGG:04211	KEGG	Longevity regulating pathway	8161
query_1	TRUE	0.02244	913	91	10	0.10989	0.0109529	GO:0043604	GO:BP	amide biosynthetic process	21110
query_1	TRUE	0.02244	85	91	3	0.032967	0.0352941	GO:0048661	GO:BP	positive regulation of smooth muscle cell proliferation	21110
query_1	TRUE	0.02244	85	91	3	0.032967	0.0352941	GO:0048708	GO:BP	astrocyte differentiation	21110
query_1	TRUE	0.02244	85	91	3	0.032967	0.0352941	GO:0032637	GO:BP	interleukin-8 production	21110
query_1	TRUE	0.02244	85	91	3	0.032967	0.0352941	GO:0032677	GO:BP	regulation of interleukin-8 production	21110
query_1	TRUE	0.02244	85	91	3	0.032967	0.0352941	GO:0002709	GO:BP	regulation of T cell mediated immunity	21110
query_1	TRUE	0.0225402	379	91	6	0.0659341	0.0158311	GO:0050767	GO:BP	regulation of neurogenesis	21110
query_1	TRUE	0.0225484	444	89	7	0.0786517	0.0157658	GO:0004842	GO:MF	ubiquitin-protein transferase activity	20195
query_1	TRUE	0.0225484	20	89	2	0.0224719	0.1	GO:0005123	GO:MF	death receptor binding	20195
query_1	TRUE	0.0225695	27	91	2	0.021978	0.0740741	GO:0014742	GO:BP	positive regulation of muscle hypertrophy	21110
query_1	TRUE	0.0225695	27	91	2	0.021978	0.0740741	GO:0001783	GO:BP	B cell apoptotic process	21110
query_1	TRUE	0.0225695	27	91	2	0.021978	0.0740741	GO:0045954	GO:BP	positive regulation of natural killer cell mediated cytotoxicity	21110
query_1	TRUE	0.0225695	27	91	2	0.021978	0.0740741	GO:0071378	GO:BP	cellular response to growth hormone stimulus	21110
query_1	TRUE	0.0225695	27	91	2	0.021978	0.0740741	GO:1904376	GO:BP	negative regulation of protein localization to cell periphery	21110
query_1	TRUE	0.0225695	27	91	2	0.021978	0.0740741	GO:0060396	GO:BP	growth hormone receptor signaling pathway	21110
query_1	TRUE	0.0226206	298	91	5	0.0549451	0.0167785	GO:0005770	GO:CC	late endosome	22122
query_1	TRUE	0.0226642	772	91	9	0.0989011	0.011658	GO:0000165	GO:BP	MAPK cascade	21110
query_1	TRUE	0.0227922	14	80	2	0.025	0.142857	REAC:R-HSA-198323	REAC	AKT phosphorylates targets in the cytosol	10790
query_1	TRUE	0.0228462	2	91	1	0.010989	0.5	GO:0072380	GO:CC	TRC complex	22122
query_1	TRUE	0.0228462	2	91	1	0.010989	0.5	GO:0097138	GO:CC	BAD-BCL-2 complex	22122
query_1	TRUE	0.0228462	2	91	1	0.010989	0.5	GO:1902501	GO:CC	lysosomal HOPS complex	22122
query_1	TRUE	0.0228462	2	91	1	0.010989	0.5	GO:1902500	GO:CC	vacuolar HOPS complex	22122
query_1	TRUE	0.0228462	2	91	1	0.010989	0.5	GO:0097632	GO:CC	extrinsic component of phagophore assembly site membrane	22122
query_1	TRUE	0.0228462	2	91	1	0.010989	0.5	GO:0061779	GO:CC	Tapasin-ERp57 complex	22122
query_1	TRUE	0.0230129	774	91	9	0.0989011	0.0116279	GO:0043043	GO:BP	peptide biosynthetic process	21110
query_1	TRUE	0.0230752	142	89	4	0.0449438	0.028169	GO:0070851	GO:MF	growth factor receptor binding	20195
query_1	TRUE	0.0230843	169	91	4	0.043956	0.0236686	GO:0050796	GO:BP	regulation of insulin secretion	21110
query_1	TRUE	0.0233409	1	89	1	0.011236	1	GO:0061920	GO:MF	protein propionyltransferase activity	20195
query_1	TRUE	0.0233409	1	89	1	0.011236	1	GO:0140908	GO:MF	histone H3K122 acetyltransferase activity	20195
query_1	TRUE	0.0233409	587	89	8	0.0898876	0.0136286	GO:0004672	GO:MF	protein kinase activity	20195
query_1	TRUE	0.0233409	1	89	1	0.011236	1	GO:0031370	GO:MF	eukaryotic initiation factor 4G binding	20195
query_1	TRUE	0.0233409	1	89	1	0.011236	1	GO:0120301	GO:MF	histone lactyltransferase activity	20195
query_1	TRUE	0.0233409	1	89	1	0.011236	1	GO:0140069	GO:MF	histone butyryltransferase activity	20195
query_1	TRUE	0.0233409	1	89	1	0.011236	1	GO:0035438	GO:MF	cyclic-di-GMP binding	20195
query_1	TRUE	0.0233409	1	89	1	0.011236	1	GO:0140068	GO:MF	histone crotonyltransferase activity	20195
query_1	TRUE	0.0233409	1	89	1	0.011236	1	GO:0061501	GO:MF	2',3'-cyclic GMP-AMP synthase activity	20195
query_1	TRUE	0.0233409	1	89	1	0.011236	1	GO:0035401	GO:MF	histone H3Y41 kinase activity	20195
query_1	TRUE	0.0233409	1	89	1	0.011236	1	GO:0120300	GO:MF	peptide lactyltransferase activity	20195
query_1	TRUE	0.0233409	1	89	1	0.011236	1	GO:0050115	GO:MF	myosin-light-chain-phosphatase activity	20195
query_1	TRUE	0.0233409	1	89	1	0.011236	1	GO:0140699	GO:MF	cyclic GMP-AMP synthase activity	20195
query_1	TRUE	0.0233409	1	89	1	0.011236	1	GO:0140802	GO:MF	NAD+-protein-C-terminal glycine ADP-ribosyltransferase activity	20195
query_1	TRUE	0.0235368	170	91	4	0.043956	0.0235294	GO:0046661	GO:BP	male sex differentiation	21110
query_1	TRUE	0.0235491	87	91	3	0.032967	0.0344828	GO:0030433	GO:BP	ubiquitin-dependent ERAD pathway	21110
query_1	TRUE	0.0235491	87	91	3	0.032967	0.0344828	GO:0006112	GO:BP	energy reserve metabolic process	21110
query_1	TRUE	0.0235491	507	91	7	0.0769231	0.0138067	GO:1901652	GO:BP	response to peptide	21110
query_1	TRUE	0.0238644	149	80	5	0.0625	0.033557	REAC:R-HSA-9612973	REAC	Autophagy	10790
query_1	TRUE	0.023879	28	91	2	0.021978	0.0714286	GO:1901223	GO:BP	negative regulation of NIK/NF-kappaB signaling	21110
query_1	TRUE	0.023879	28	91	2	0.021978	0.0714286	GO:0039529	GO:BP	RIG-I signaling pathway	21110
query_1	TRUE	0.023879	28	91	2	0.021978	0.0714286	GO:0060765	GO:BP	regulation of androgen receptor signaling pathway	21110
query_1	TRUE	0.023879	28	91	2	0.021978	0.0714286	GO:0034063	GO:BP	stress granule assembly	21110
query_1	TRUE	0.023879	28	91	2	0.021978	0.0714286	GO:0072207	GO:BP	metanephric epithelium development	21110
query_1	TRUE	0.023879	28	91	2	0.021978	0.0714286	GO:0071549	GO:BP	cellular response to dexamethasone stimulus	21110
query_1	TRUE	0.0241414	353	89	6	0.0674157	0.0169972	GO:0061629	GO:MF	RNA polymerase II-specific DNA-binding transcription factor binding	20195
query_1	TRUE	0.0241414	470	89	7	0.0786517	0.0148936	GO:0019787	GO:MF	ubiquitin-like protein transferase activity	20195
query_1	TRUE	0.0241414	1008	89	11	0.123596	0.0109127	GO:0008092	GO:MF	cytoskeletal protein binding	20195
query_1	TRUE	0.0241449	77	89	3	0.0337079	0.038961	GO:0001618	GO:MF	virus receptor activity	20195
query_1	TRUE	0.0241881	47	80	3	0.0375	0.0638298	REAC:R-HSA-512988	REAC	Interleukin-3, Interleukin-5 and GM-CSF signaling	10790
query_1	TRUE	0.0241881	150	80	5	0.0625	0.0333333	REAC:R-HSA-9679191	REAC	Potential therapeutics for SARS	10790
query_1	TRUE	0.0242085	172	91	4	0.043956	0.0232558	GO:0030041	GO:BP	actin filament polymerization	21110
query_1	TRUE	0.0242085	782	91	9	0.0989011	0.011509	GO:0042327	GO:BP	positive regulation of phosphorylation	21110
query_1	TRUE	0.0246889	1558	91	14	0.153846	0.00898588	GO:0045934	GO:BP	negative regulation of nucleobase-containing compound metabolic process	21110
query_1	TRUE	0.0247405	78	89	3	0.0337079	0.0384615	GO:0140272	GO:MF	exogenous protein binding	20195
query_1	TRUE	0.0247632	89	91	3	0.032967	0.0337079	GO:0032088	GO:BP	negative regulation of NF-kappaB transcription factor activity	21110
query_1	TRUE	0.0247632	89	91	3	0.032967	0.0337079	GO:0032092	GO:BP	positive regulation of protein binding	21110
query_1	TRUE	0.0247761	389	91	6	0.0659341	0.0154242	GO:0140694	GO:BP	non-membrane-bounded organelle assembly	21110
query_1	TRUE	0.024807	275	91	5	0.0549451	0.0181818	GO:0090092	GO:BP	regulation of transmembrane receptor protein serine/threonine kinase signaling pathway	21110
query_1	TRUE	0.024807	1082	91	11	0.120879	0.0101664	GO:0035295	GO:BP	tube development	21110
query_1	TRUE	0.0250056	569	91	7	0.0769231	0.0123023	GO:0098793	GO:CC	presynapse	22122
query_1	TRUE	0.0250419	310	91	5	0.0549451	0.016129	GO:0098802	GO:CC	plasma membrane signaling receptor complex	22122
query_1	TRUE	0.0252313	15	80	2	0.025	0.133333	REAC:R-HSA-111447	REAC	Activation of BAD and translocation to mitochondria	10790
query_1	TRUE	0.0252313	48	80	3	0.0375	0.0625	REAC:R-HSA-9012852	REAC	Signaling by NOTCH3	10790
query_1	TRUE	0.0252315	29	91	2	0.021978	0.0689655	GO:1902042	GO:BP	negative regulation of extrinsic apoptotic signaling pathway via death domain receptors	21110
query_1	TRUE	0.0252315	29	91	2	0.021978	0.0689655	GO:0002474	GO:BP	antigen processing and presentation of peptide antigen via MHC class I	21110
query_1	TRUE	0.0252315	29	91	2	0.021978	0.0689655	GO:0033137	GO:BP	negative regulation of peptidyl-serine phosphorylation	21110
query_1	TRUE	0.0252315	29	91	2	0.021978	0.0689655	GO:0008053	GO:BP	mitochondrial fusion	21110
query_1	TRUE	0.0253892	175	91	4	0.043956	0.0228571	GO:2000058	GO:BP	regulation of ubiquitin-dependent protein catabolic process	21110
query_1	TRUE	0.0256271	96	80	4	0.05	0.0416667	REAC:R-HSA-168142	REAC	Toll Like Receptor 10 (TLR10) Cascade	10790
query_1	TRUE	0.0256271	96	80	4	0.05	0.0416667	REAC:R-HSA-975871	REAC	MyD88 cascade initiated on plasma membrane	10790
query_1	TRUE	0.0256271	96	80	4	0.05	0.0416667	REAC:R-HSA-168176	REAC	Toll Like Receptor 5 (TLR5) Cascade	10790
query_1	TRUE	0.0258666	176	91	4	0.043956	0.0227273	GO:0002822	GO:BP	regulation of adaptive immune response based on somatic recombination of immune receptors built from immunoglobulin superfamily domains	21110
query_1	TRUE	0.0264334	1573	91	14	0.153846	0.00890019	GO:0030030	GO:BP	cell projection organization	21110
query_1	TRUE	0.0267974	92	91	3	0.032967	0.0326087	GO:0007029	GO:BP	endoplasmic reticulum organization	21110
query_1	TRUE	0.0268078	30	91	2	0.021978	0.0666667	GO:0006622	GO:BP	protein targeting to lysosome	21110
query_1	TRUE	0.0269342	203	91	4	0.043956	0.0197044	GO:0030027	GO:CC	lamellipodium	22122
query_1	TRUE	0.0269622	798	91	9	0.0989011	0.0112782	GO:0006897	GO:BP	endocytosis	21110
query_1	TRUE	0.0269622	798	91	9	0.0989011	0.0112782	GO:0007420	GO:BP	brain development	21110
query_1	TRUE	0.0273287	51	76	3	0.0394737	0.0588235	KEGG:04979	KEGG	Cholesterol metabolism	8161
query_1	TRUE	0.027895	16	80	2	0.025	0.125	REAC:R-HSA-193639	REAC	p75NTR signals via NF-kB	10790
query_1	TRUE	0.02806	320	91	5	0.0549451	0.015625	GO:0034774	GO:CC	secretory granule lumen	22122
query_1	TRUE	0.0281297	401	91	6	0.0659341	0.0149626	GO:0032102	GO:BP	negative regulation of response to external stimulus	21110
query_1	TRUE	0.0281676	31	91	2	0.021978	0.0645161	GO:2000316	GO:BP	regulation of T-helper 17 type immune response	21110
query_1	TRUE	0.0281676	31	91	2	0.021978	0.0645161	GO:1902230	GO:BP	negative regulation of intrinsic apoptotic signaling pathway in response to DNA damage	21110
query_1	TRUE	0.0281676	31	91	2	0.021978	0.0645161	GO:0019076	GO:BP	viral release from host cell	21110
query_1	TRUE	0.0281676	31	91	2	0.021978	0.0645161	GO:1900225	GO:BP	regulation of NLRP3 inflammasome complex assembly	21110
query_1	TRUE	0.0281676	31	91	2	0.021978	0.0645161	GO:1901889	GO:BP	negative regulation of cell junction assembly	21110
query_1	TRUE	0.0281676	31	91	2	0.021978	0.0645161	GO:0035891	GO:BP	exit from host cell	21110
query_1	TRUE	0.0281676	31	91	2	0.021978	0.0645161	GO:0060402	GO:BP	calcium ion transport into cytosol	21110
query_1	TRUE	0.0281676	94	91	3	0.032967	0.0319149	GO:0000422	GO:BP	autophagy of mitochondrion	21110
query_1	TRUE	0.0281676	94	91	3	0.032967	0.0319149	GO:1904427	GO:BP	positive regulation of calcium ion transmembrane transport	21110
query_1	TRUE	0.0281676	94	91	3	0.032967	0.0319149	GO:0061726	GO:BP	mitochondrion disassembly	21110
query_1	TRUE	0.0281995	487	89	7	0.0786517	0.0143737	GO:0016755	GO:MF	aminoacyltransferase activity	20195
query_1	TRUE	0.0283704	369	89	6	0.0674157	0.0162602	GO:0030674	GO:MF	protein-macromolecule adaptor activity	20195
query_1	TRUE	0.0283776	207	91	4	0.043956	0.0193237	GO:0098562	GO:CC	cytoplasmic side of membrane	22122
query_1	TRUE	0.0283977	286	91	5	0.0549451	0.0174825	GO:0001666	GO:BP	response to hypoxia	21110
query_1	TRUE	0.0286788	287	91	5	0.0549451	0.0174216	GO:0051258	GO:BP	protein polymerization	21110
query_1	TRUE	0.0286788	95	91	3	0.032967	0.0315789	GO:0032611	GO:BP	interleukin-1 beta production	21110
query_1	TRUE	0.0286788	95	91	3	0.032967	0.0315789	GO:0032091	GO:BP	negative regulation of protein binding	21110
query_1	TRUE	0.0286788	95	91	3	0.032967	0.0315789	GO:0032651	GO:BP	regulation of interleukin-1 beta production	21110
query_1	TRUE	0.0287253	323	91	5	0.0549451	0.0154799	GO:0060205	GO:CC	cytoplasmic vesicle lumen	22122
query_1	TRUE	0.0288825	324	91	5	0.0549451	0.0154321	GO:0045121	GO:CC	membrane raft	22122
query_1	TRUE	0.0288826	183	91	4	0.043956	0.0218579	GO:0097553	GO:BP	calcium ion transmembrane import into cytosol	21110
query_1	TRUE	0.0290404	325	91	5	0.0549451	0.0153846	GO:0031983	GO:CC	vesicle lumen	22122
query_1	TRUE	0.0294886	2	91	1	0.010989	0.5	GO:1904327	GO:BP	protein localization to cytosolic proteasome complex	21110
query_1	TRUE	0.0294886	2	91	1	0.010989	0.5	GO:1903597	GO:BP	negative regulation of gap junction assembly	21110
query_1	TRUE	0.0294886	1771	91	15	0.164835	0.00846979	GO:0051049	GO:BP	regulation of transport	21110
query_1	TRUE	0.0294886	290	91	5	0.0549451	0.0172414	GO:0030100	GO:BP	regulation of endocytosis	21110
query_1	TRUE	0.0294886	2	91	1	0.010989	0.5	GO:1904379	GO:BP	protein localization to cytosolic proteasome complex involved in ERAD pathway	21110
query_1	TRUE	0.0294886	2	91	1	0.010989	0.5	GO:0140066	GO:BP	peptidyl-lysine crotonylation	21110
query_1	TRUE	0.0294886	2	91	1	0.010989	0.5	GO:0010615	GO:BP	positive regulation of cardiac muscle adaptation	21110
query_1	TRUE	0.0294886	2	91	1	0.010989	0.5	GO:0003340	GO:BP	negative regulation of mesenchymal to epithelial transition involved in metanephros morphogenesis	21110
query_1	TRUE	0.0294886	1116	91	11	0.120879	0.00985663	GO:0043085	GO:BP	positive regulation of catalytic activity	21110
query_1	TRUE	0.0294886	32	91	2	0.021978	0.0625	GO:0060390	GO:BP	regulation of SMAD protein signal transduction	21110
query_1	TRUE	0.0294886	2	91	1	0.010989	0.5	GO:0060355	GO:BP	positive regulation of cell adhesion molecule production	21110
query_1	TRUE	0.0294886	2	91	1	0.010989	0.5	GO:0002479	GO:BP	antigen processing and presentation of exogenous peptide antigen via MHC class I, TAP-dependent	21110
query_1	TRUE	0.0294886	2	91	1	0.010989	0.5	GO:0075506	GO:BP	entry of viral genome into host nucleus through nuclear pore complex via importin	21110
query_1	TRUE	0.0294886	2	91	1	0.010989	0.5	GO:1903244	GO:BP	positive regulation of cardiac muscle hypertrophy in response to stress	21110
query_1	TRUE	0.0294886	32	91	2	0.021978	0.0625	GO:0002717	GO:BP	positive regulation of natural killer cell mediated immunity	21110
query_1	TRUE	0.0294886	2	91	1	0.010989	0.5	GO:2000673	GO:BP	positive regulation of motor neuron apoptotic process	21110
query_1	TRUE	0.0294886	2	91	1	0.010989	0.5	GO:0036496	GO:BP	regulation of translational initiation by eIF2 alpha dephosphorylation	21110
query_1	TRUE	0.0294886	2	91	1	0.010989	0.5	GO:1990145	GO:BP	maintenance of translational fidelity	21110
query_1	TRUE	0.0294886	2	91	1	0.010989	0.5	GO:1990117	GO:BP	B cell receptor apoptotic signaling pathway	21110
query_1	TRUE	0.0294886	32	91	2	0.021978	0.0625	GO:0003338	GO:BP	metanephros morphogenesis	21110
query_1	TRUE	0.0294886	2	91	1	0.010989	0.5	GO:0032464	GO:BP	positive regulation of protein homooligomerization	21110
query_1	TRUE	0.0294886	97	91	3	0.032967	0.0309278	GO:0005976	GO:BP	polysaccharide metabolic process	21110
query_1	TRUE	0.0294886	2	91	1	0.010989	0.5	GO:0002358	GO:BP	B cell homeostatic proliferation	21110
query_1	TRUE	0.0294886	2	91	1	0.010989	0.5	GO:0035505	GO:BP	positive regulation of myosin light chain kinase activity	21110
query_1	TRUE	0.0294886	2	91	1	0.010989	0.5	GO:0061857	GO:BP	endoplasmic reticulum stress-induced pre-emptive quality control	21110
query_1	TRUE	0.0294886	2	91	1	0.010989	0.5	GO:0034127	GO:BP	regulation of MyD88-independent toll-like receptor signaling pathway	21110
query_1	TRUE	0.0294886	2	91	1	0.010989	0.5	GO:1905539	GO:BP	regulation of postsynapse to nucleus signaling pathway	21110
query_1	TRUE	0.0294886	2	91	1	0.010989	0.5	GO:1905551	GO:BP	negative regulation of protein localization to endoplasmic reticulum	21110
query_1	TRUE	0.0294886	2	91	1	0.010989	0.5	GO:1903378	GO:BP	positive regulation of oxidative stress-induced neuron intrinsic apoptotic signaling pathway	21110
query_1	TRUE	0.0294886	2	91	1	0.010989	0.5	GO:0035026	GO:BP	leading edge cell differentiation	21110
query_1	TRUE	0.0294886	2	91	1	0.010989	0.5	GO:0072183	GO:BP	negative regulation of nephron tubule epithelial cell differentiation	21110
query_1	TRUE	0.0294886	2	91	1	0.010989	0.5	GO:0035504	GO:BP	regulation of myosin light chain kinase activity	21110
query_1	TRUE	0.0294886	32	91	2	0.021978	0.0625	GO:0045070	GO:BP	positive regulation of viral genome replication	21110
query_1	TRUE	0.0295568	98	76	4	0.0526316	0.0408163	KEGG:04750	KEGG	Inflammatory mediator regulation of TRP channels	8161
query_1	TRUE	0.0295568	272	76	7	0.0921053	0.0257353	KEGG:05020	KEGG	Prion disease	8161
query_1	TRUE	0.0300464	98	91	3	0.032967	0.0306122	GO:0010717	GO:BP	regulation of epithelial to mesenchymal transition	21110
query_1	TRUE	0.0300938	1443	91	13	0.142857	0.00900901	GO:0051253	GO:BP	negative regulation of RNA metabolic process	21110
query_1	TRUE	0.0301607	412	91	6	0.0659341	0.0145631	GO:1903706	GO:BP	regulation of hemopoiesis	21110
query_1	TRUE	0.0302087	101	80	4	0.05	0.039604	REAC:R-HSA-975138	REAC	TRAF6 mediated induction of NFkB and MAP kinases upon TLR7/8 or 9 activation	10790
query_1	TRUE	0.0303461	821	91	9	0.0989011	0.0109622	GO:0032940	GO:BP	secretion by cell	21110
query_1	TRUE	0.0304177	188	91	4	0.043956	0.0212766	GO:0061025	GO:BP	membrane fusion	21110
query_1	TRUE	0.0306069	17	80	2	0.025	0.117647	REAC:R-HSA-9670439	REAC	Signaling by phosphorylated juxtamembrane, extracellular and kinase domain KIT mutants	10790
query_1	TRUE	0.0306069	17	80	2	0.025	0.117647	REAC:R-HSA-9669938	REAC	Signaling by KIT in disease	10790
query_1	TRUE	0.0306069	17	80	2	0.025	0.117647	REAC:R-HSA-6788467	REAC	IL-6-type cytokine receptor ligand interactions	10790
query_1	TRUE	0.0308631	680	91	8	0.0879121	0.0117647	GO:0071363	GO:BP	cellular response to growth factor stimulus	21110
query_1	TRUE	0.0314481	3	91	1	0.010989	0.333333	GO:0071818	GO:CC	BAT3 complex	22122
query_1	TRUE	0.0314481	41	91	2	0.021978	0.0487805	GO:0030119	GO:CC	AP-type membrane coat adaptor complex	22122
query_1	TRUE	0.0314481	3	91	1	0.010989	0.333333	GO:0097629	GO:CC	extrinsic component of omegasome membrane	22122
query_1	TRUE	0.0314481	41	91	2	0.021978	0.0487805	GO:0000407	GO:CC	phagophore assembly site	22122
query_1	TRUE	0.0314481	3	91	1	0.010989	0.333333	GO:0101004	GO:CC	cytolytic granule membrane	22122
query_1	TRUE	0.0314728	190	91	4	0.043956	0.0210526	GO:0031345	GO:BP	negative regulation of cell projection organization	21110
query_1	TRUE	0.0315149	100	91	3	0.032967	0.03	GO:0060993	GO:BP	kidney morphogenesis	21110
query_1	TRUE	0.0315254	1789	91	15	0.164835	0.00838457	GO:1901566	GO:BP	organonitrogen compound biosynthetic process	21110
query_1	TRUE	0.031941	34	91	2	0.021978	0.0588235	GO:1905476	GO:BP	negative regulation of protein localization to membrane	21110
query_1	TRUE	0.031941	34	91	2	0.021978	0.0588235	GO:0090183	GO:BP	regulation of kidney development	21110
query_1	TRUE	0.0321836	101	76	4	0.0526316	0.039604	KEGG:05146	KEGG	Amoebiasis	8161
query_1	TRUE	0.0322112	299	91	5	0.0549451	0.0167224	GO:0036293	GO:BP	response to decreased oxygen levels	21110
query_1	TRUE	0.0322112	101	91	3	0.032967	0.029703	GO:0019080	GO:BP	viral gene expression	21110
query_1	TRUE	0.0323806	192	91	4	0.043956	0.0208333	GO:0030308	GO:BP	negative regulation of cell growth	21110
query_1	TRUE	0.0328132	1	80	1	0.0125	1	REAC:R-HSA-169131	REAC	Inhibition of PKR	10790
query_1	TRUE	0.0329175	551	91	7	0.0769231	0.0127042	GO:0006605	GO:BP	protein targeting	21110
query_1	TRUE	0.0329471	156	76	5	0.0657895	0.0320513	KEGG:04218	KEGG	Cellular senescence	8161
query_1	TRUE	0.0329481	102	91	3	0.032967	0.0294118	GO:0014013	GO:BP	regulation of gliogenesis	21110
query_1	TRUE	0.0329481	102	91	3	0.032967	0.0294118	GO:0043467	GO:BP	regulation of generation of precursor metabolites and energy	21110
query_1	TRUE	0.0333563	302	91	5	0.0549451	0.0165563	GO:0030217	GO:BP	T cell differentiation	21110
query_1	TRUE	0.0334335	35	91	2	0.021978	0.0571429	GO:0060251	GO:BP	regulation of glial cell proliferation	21110
query_1	TRUE	0.0334335	35	91	2	0.021978	0.0571429	GO:0051204	GO:BP	protein insertion into mitochondrial membrane	21110
query_1	TRUE	0.0334335	35	91	2	0.021978	0.0571429	GO:0002323	GO:BP	natural killer cell activation involved in immune response	21110
query_1	TRUE	0.0336577	103	91	3	0.032967	0.0291262	GO:0062207	GO:BP	regulation of pattern recognition receptor signaling pathway	21110
query_1	TRUE	0.0337492	308	80	7	0.0875	0.0227273	REAC:R-HSA-5683057	REAC	MAPK family signaling cascades	10790
query_1	TRUE	0.0337492	18	80	2	0.025	0.111111	REAC:R-HSA-6804114	REAC	TP53 Regulates Transcription of Genes Involved in G2 Cell Cycle Arrest	10790
query_1	TRUE	0.0344127	196	91	4	0.043956	0.0204082	GO:0051260	GO:BP	protein homooligomerization	21110
query_1	TRUE	0.0346276	57	76	3	0.0394737	0.0526316	KEGG:05134	KEGG	Legionellosis	8161
query_1	TRUE	0.0347868	29	89	2	0.0224719	0.0689655	GO:0008157	GO:MF	protein phosphatase 1 binding	20195
query_1	TRUE	0.0347996	427	91	6	0.0659341	0.0140515	GO:0043434	GO:BP	response to peptide hormone	21110
query_1	TRUE	0.0349405	197	91	4	0.043956	0.0203046	GO:0061136	GO:BP	regulation of proteasomal protein catabolic process	21110
query_1	TRUE	0.0349766	36	91	2	0.021978	0.0555556	GO:0071312	GO:BP	cellular response to alkaloid	21110
query_1	TRUE	0.0349766	36	91	2	0.021978	0.0555556	GO:0090077	GO:BP	foam cell differentiation	21110
query_1	TRUE	0.0349766	36	91	2	0.021978	0.0555556	GO:0045601	GO:BP	regulation of endothelial cell differentiation	21110
query_1	TRUE	0.0349766	36	91	2	0.021978	0.0555556	GO:1902003	GO:BP	regulation of amyloid-beta formation	21110
query_1	TRUE	0.0349766	36	91	2	0.021978	0.0555556	GO:0010742	GO:BP	macrophage derived foam cell differentiation	21110
query_1	TRUE	0.0350601	105	91	3	0.032967	0.0285714	GO:0008585	GO:BP	female gonad development	21110
query_1	TRUE	0.0350601	105	91	3	0.032967	0.0285714	GO:1904035	GO:BP	regulation of epithelial cell apoptotic process	21110
query_1	TRUE	0.0350601	105	91	3	0.032967	0.0285714	GO:0043500	GO:BP	muscle adaptation	21110
query_1	TRUE	0.0352616	2	89	1	0.011236	0.5	GO:0005137	GO:MF	interleukin-5 receptor binding	20195
query_1	TRUE	0.0352616	2	89	1	0.011236	0.5	GO:0005135	GO:MF	interleukin-3 receptor binding	20195
query_1	TRUE	0.0352616	2	89	1	0.011236	0.5	GO:0005133	GO:MF	type II interferon receptor binding	20195
query_1	TRUE	0.0352616	91	89	3	0.0337079	0.032967	GO:0140104	GO:MF	molecular carrier activity	20195
query_1	TRUE	0.0352616	2	89	1	0.011236	0.5	GO:0016005	GO:MF	phospholipase A2 activator activity	20195
query_1	TRUE	0.0352616	2	89	1	0.011236	0.5	GO:0044013	GO:MF	histone H2B acetyltransferase activity	20195
query_1	TRUE	0.0352616	2	89	1	0.011236	0.5	GO:0061507	GO:MF	2',3'-cyclic GMP-AMP binding	20195
query_1	TRUE	0.0352616	795	89	9	0.101124	0.0113208	GO:0016301	GO:MF	kinase activity	20195
query_1	TRUE	0.0352616	31	89	2	0.0224719	0.0645161	GO:0070273	GO:MF	phosphatidylinositol-4-phosphate binding	20195
query_1	TRUE	0.0352616	30	89	2	0.0224719	0.0666667	GO:0043548	GO:MF	phosphatidylinositol 3-kinase binding	20195
query_1	TRUE	0.0352616	2	89	1	0.011236	0.5	GO:0106137	GO:MF	IkappaB kinase complex binding	20195
query_1	TRUE	0.0352616	2	89	1	0.011236	0.5	GO:0106226	GO:MF	peptide 2-hydroxyisobutyryltransferase activity	20195
query_1	TRUE	0.0352616	277	89	5	0.0561798	0.0180505	GO:0035091	GO:MF	phosphatidylinositol binding	20195
query_1	TRUE	0.0352616	176	89	4	0.0449438	0.0227273	GO:0140030	GO:MF	modification-dependent protein binding	20195
query_1	TRUE	0.0352616	2	89	1	0.011236	0.5	GO:0140702	GO:MF	cyclic GMP-AMP binding	20195
query_1	TRUE	0.0352616	2	89	1	0.011236	0.5	GO:0140064	GO:MF	peptide crotonyltransferase activity	20195
query_1	TRUE	0.0352616	2	89	1	0.011236	0.5	GO:0140065	GO:MF	peptide butyryltransferase activity	20195
query_1	TRUE	0.0352616	2	89	1	0.011236	0.5	GO:0160004	GO:MF	poly-ADP-D-ribose modification-dependent protein binding	20195
query_1	TRUE	0.0358289	309	91	5	0.0549451	0.0161812	GO:0071375	GO:BP	cellular response to peptide hormone stimulus	21110
query_1	TRUE	0.0358289	309	91	5	0.0549451	0.0161812	GO:0048193	GO:BP	Golgi vesicle transport	21110
query_1	TRUE	0.0358289	106	91	3	0.032967	0.0283019	GO:0071347	GO:BP	cellular response to interleukin-1	21110
query_1	TRUE	0.0358289	1317	91	12	0.131868	0.00911162	GO:0045892	GO:BP	negative regulation of DNA-templated transcription	21110
query_1	TRUE	0.0358289	431	91	6	0.0659341	0.0139211	GO:0042391	GO:BP	regulation of membrane potential	21110
query_1	TRUE	0.0358339	58	76	3	0.0394737	0.0517241	KEGG:05213	KEGG	Endometrial cancer	8161
query_1	TRUE	0.0360977	1319	91	12	0.131868	0.0090978	GO:1903507	GO:BP	negative regulation of nucleic acid-templated transcription	21110
query_1	TRUE	0.0361096	432	91	6	0.0659341	0.0138889	GO:0001558	GO:BP	regulation of cell growth	21110
query_1	TRUE	0.0361119	200	91	4	0.043956	0.02	GO:0017157	GO:BP	regulation of exocytosis	21110
query_1	TRUE	0.0361119	200	91	4	0.043956	0.02	GO:0090276	GO:BP	regulation of peptide hormone secretion	21110
query_1	TRUE	0.0361119	310	91	5	0.0549451	0.016129	GO:0048511	GO:BP	rhythmic process	21110
query_1	TRUE	0.0362418	433	91	6	0.0659341	0.0138568	GO:0010720	GO:BP	positive regulation of cell development	21110
query_1	TRUE	0.0362418	37	91	2	0.021978	0.0540541	GO:0009595	GO:BP	detection of biotic stimulus	21110
query_1	TRUE	0.0362418	37	91	2	0.021978	0.0540541	GO:0000423	GO:BP	mitophagy	21110
query_1	TRUE	0.0362418	1003	91	10	0.10989	0.00997009	GO:0048878	GO:BP	chemical homeostasis	21110
query_1	TRUE	0.0363383	107	91	3	0.032967	0.0280374	GO:0019882	GO:BP	antigen processing and presentation	21110
query_1	TRUE	0.0367921	312	91	5	0.0549451	0.0160256	GO:0046879	GO:BP	hormone secretion	21110
query_1	TRUE	0.0367921	312	91	5	0.0549451	0.0160256	GO:0042254	GO:BP	ribosome biogenesis	21110
query_1	TRUE	0.0368585	33	89	2	0.0224719	0.0606061	GO:0051427	GO:MF	hormone receptor binding	20195
query_1	TRUE	0.0368949	170	80	5	0.0625	0.0294118	REAC:R-HSA-3108232	REAC	SUMO E3 ligases SUMOylate target proteins	10790
query_1	TRUE	0.0370071	202	91	4	0.043956	0.019802	GO:0008154	GO:BP	actin polymerization or depolymerization	21110
query_1	TRUE	0.0370071	202	91	4	0.043956	0.019802	GO:0030073	GO:BP	insulin secretion	21110
query_1	TRUE	0.037032	223	76	6	0.0789474	0.0269058	KEGG:04024	KEGG	cAMP signaling pathway	8161
query_1	TRUE	0.0370756	108	91	3	0.032967	0.0277778	GO:0002456	GO:BP	T cell mediated immunity	21110
query_1	TRUE	0.0371222	57	80	3	0.0375	0.0526316	REAC:R-HSA-447115	REAC	Interleukin-12 family signaling	10790
query_1	TRUE	0.037469	710	91	8	0.0879121	0.0112676	GO:0070848	GO:BP	response to growth factor	21110
query_1	TRUE	0.0375165	203	91	4	0.043956	0.0197044	GO:0002791	GO:BP	regulation of peptide secretion	21110
query_1	TRUE	0.0376939	38	91	2	0.021978	0.0526316	GO:0010662	GO:BP	regulation of striated muscle cell apoptotic process	21110
query_1	TRUE	0.0376939	38	91	2	0.021978	0.0526316	GO:0034110	GO:BP	regulation of homotypic cell-cell adhesion	21110
query_1	TRUE	0.0376939	38	91	2	0.021978	0.0526316	GO:0002724	GO:BP	regulation of T cell cytokine production	21110
query_1	TRUE	0.0376939	38	91	2	0.021978	0.0526316	GO:0002369	GO:BP	T cell cytokine production	21110
query_1	TRUE	0.0377063	109	91	3	0.032967	0.0275229	GO:1905954	GO:BP	positive regulation of lipid localization	21110
query_1	TRUE	0.0377063	109	91	3	0.032967	0.0275229	GO:0046545	GO:BP	development of primary female sexual characteristics	21110
query_1	TRUE	0.0377186	34	89	2	0.0224719	0.0588235	GO:0031369	GO:MF	translation initiation factor binding	20195
query_1	TRUE	0.0377186	2458	89	19	0.213483	0.00772986	GO:0043168	GO:MF	anion binding	20195
query_1	TRUE	0.0377186	189	89	4	0.0449438	0.021164	GO:0004721	GO:MF	phosphoprotein phosphatase activity	20195
query_1	TRUE	0.0377186	100	89	3	0.0337079	0.03	GO:0004896	GO:MF	cytokine receptor activity	20195
query_1	TRUE	0.0377594	712	91	8	0.0879121	0.011236	GO:0001934	GO:BP	positive regulation of protein phosphorylation	21110
query_1	TRUE	0.0379047	860	91	9	0.0989011	0.0104651	GO:0010562	GO:BP	positive regulation of phosphorus metabolic process	21110
query_1	TRUE	0.0379047	860	91	9	0.0989011	0.0104651	GO:0045937	GO:BP	positive regulation of phosphate metabolic process	21110
query_1	TRUE	0.0380199	1333	91	12	0.131868	0.00900225	GO:1902679	GO:BP	negative regulation of RNA biosynthetic process	21110
query_1	TRUE	0.0380979	316	91	5	0.0549451	0.0158228	GO:0090287	GO:BP	regulation of cellular response to growth factor stimulus	21110
query_1	TRUE	0.0383182	205	91	4	0.043956	0.0195122	GO:0090087	GO:BP	regulation of peptide transport	21110
query_1	TRUE	0.0383781	110	91	3	0.032967	0.0272727	GO:0000045	GO:BP	autophagosome assembly	21110
query_1	TRUE	0.038466	317	91	5	0.0549451	0.0157729	GO:1902105	GO:BP	regulation of leukocyte differentiation	21110
query_1	TRUE	0.0389081	112	80	4	0.05	0.0357143	REAC:R-HSA-156827	REAC	L13a-mediated translational silencing of Ceruloplasmin expression	10790
query_1	TRUE	0.0389081	20	80	2	0.025	0.1	REAC:R-HSA-9013695	REAC	NOTCH4 Intracellular Domain Regulates Transcription	10790
query_1	TRUE	0.0389081	112	80	4	0.05	0.0357143	REAC:R-HSA-166058	REAC	MyD88:MAL(TIRAP) cascade initiated on plasma membrane	10790
query_1	TRUE	0.0389081	20	80	2	0.025	0.1	REAC:R-HSA-5621575	REAC	CD209 (DC-SIGN) signaling	10790
query_1	TRUE	0.0389081	59	80	3	0.0375	0.0508475	REAC:R-HSA-72649	REAC	Translation initiation complex formation	10790
query_1	TRUE	0.0389081	112	80	4	0.05	0.0357143	REAC:R-HSA-168188	REAC	Toll Like Receptor TLR6:TLR2 Cascade	10790
query_1	TRUE	0.0389081	59	80	3	0.0375	0.0508475	REAC:R-HSA-72702	REAC	Ribosomal scanning and start codon recognition	10790
query_1	TRUE	0.0389081	20	80	2	0.025	0.1	REAC:R-HSA-622312	REAC	Inflammasomes	10790
query_1	TRUE	0.0389776	39	91	2	0.021978	0.0512821	GO:0098926	GO:BP	postsynaptic signal transduction	21110
query_1	TRUE	0.0389776	39	91	2	0.021978	0.0512821	GO:0032438	GO:BP	melanosome organization	21110
query_1	TRUE	0.0389776	111	91	3	0.032967	0.027027	GO:0046822	GO:BP	regulation of nucleocytoplasmic transport	21110
query_1	TRUE	0.0389776	111	91	3	0.032967	0.027027	GO:0036503	GO:BP	ERAD pathway	21110
query_1	TRUE	0.0389776	39	91	2	0.021978	0.0512821	GO:0033028	GO:BP	myeloid cell apoptotic process	21110
query_1	TRUE	0.0389776	39	91	2	0.021978	0.0512821	GO:0060416	GO:BP	response to growth hormone	21110
query_1	TRUE	0.0389776	111	91	3	0.032967	0.027027	GO:0048259	GO:BP	regulation of receptor-mediated endocytosis	21110
query_1	TRUE	0.0389776	39	91	2	0.021978	0.0512821	GO:0090151	GO:BP	establishment of protein localization to mitochondrial membrane	21110
query_1	TRUE	0.0389892	633	91	7	0.0769231	0.0110585	GO:0030425	GO:CC	dendrite	22122
query_1	TRUE	0.0389892	943	91	9	0.0989011	0.00954401	GO:0140535	GO:CC	intracellular protein-containing complex	22122
query_1	TRUE	0.0391028	40	91	2	0.021978	0.05	GO:1901532	GO:BP	regulation of hematopoietic progenitor cell differentiation	21110
query_1	TRUE	0.0391028	3	91	1	0.010989	0.333333	GO:1904378	GO:BP	maintenance of unfolded protein involved in ERAD pathway	21110
query_1	TRUE	0.0391028	3	91	1	0.010989	0.333333	GO:1903335	GO:BP	regulation of vacuolar transport	21110
query_1	TRUE	0.0391028	112	91	3	0.032967	0.0267857	GO:0032652	GO:BP	regulation of interleukin-1 production	21110
query_1	TRUE	0.0391028	3	91	1	0.010989	0.333333	GO:0001966	GO:BP	thigmotaxis	21110
query_1	TRUE	0.0391028	40	91	2	0.021978	0.05	GO:0010656	GO:BP	negative regulation of muscle cell apoptotic process	21110
query_1	TRUE	0.0391028	40	91	2	0.021978	0.05	GO:0140894	GO:BP	endolysosomal toll-like receptor signaling pathway	21110
query_1	TRUE	0.0391028	3	91	1	0.010989	0.333333	GO:0019043	GO:BP	establishment of viral latency	21110
query_1	TRUE	0.0391028	3	91	1	0.010989	0.333333	GO:1904708	GO:BP	regulation of granulosa cell apoptotic process	21110
query_1	TRUE	0.0391028	3	91	1	0.010989	0.333333	GO:1904700	GO:BP	granulosa cell apoptotic process	21110
query_1	TRUE	0.0391028	3	91	1	0.010989	0.333333	GO:0034161	GO:BP	positive regulation of toll-like receptor 8 signaling pathway	21110
query_1	TRUE	0.0391028	3	91	1	0.010989	0.333333	GO:0072136	GO:BP	metanephric mesenchymal cell proliferation involved in metanephros development	21110
query_1	TRUE	0.0391028	3	91	1	0.010989	0.333333	GO:0034159	GO:BP	regulation of toll-like receptor 8 signaling pathway	21110
query_1	TRUE	0.0391028	112	91	3	0.032967	0.0267857	GO:0032612	GO:BP	interleukin-1 production	21110
query_1	TRUE	0.0391028	3	91	1	0.010989	0.333333	GO:0072135	GO:BP	kidney mesenchymal cell proliferation	21110
query_1	TRUE	0.0391028	3	91	1	0.010989	0.333333	GO:0071659	GO:BP	negative regulation of IP-10 production	21110
query_1	TRUE	0.0391028	3	91	1	0.010989	0.333333	GO:2000078	GO:BP	positive regulation of type B pancreatic cell development	21110
query_1	TRUE	0.0391028	3	91	1	0.010989	0.333333	GO:0002904	GO:BP	positive regulation of B cell apoptotic process	21110
query_1	TRUE	0.0391028	3	91	1	0.010989	0.333333	GO:0099578	GO:BP	regulation of translation at postsynapse, modulating synaptic transmission	21110
query_1	TRUE	0.0391028	3	91	1	0.010989	0.333333	GO:0099547	GO:BP	regulation of translation at synapse, modulating synaptic transmission	21110
query_1	TRUE	0.0391028	3	91	1	0.010989	0.333333	GO:0046878	GO:BP	positive regulation of saliva secretion	21110
query_1	TRUE	0.0391028	722	91	8	0.0879121	0.0110803	GO:0030855	GO:BP	epithelial cell differentiation	21110
query_1	TRUE	0.0391028	3	91	1	0.010989	0.333333	GO:0036506	GO:BP	maintenance of unfolded protein	21110
query_1	TRUE	0.0391028	322	91	5	0.0549451	0.015528	GO:0001933	GO:BP	negative regulation of protein phosphorylation	21110
query_1	TRUE	0.0391028	40	91	2	0.021978	0.05	GO:0045022	GO:BP	early endosome to late endosome transport	21110
query_1	TRUE	0.0391028	3	91	1	0.010989	0.333333	GO:0032346	GO:BP	positive regulation of aldosterone metabolic process	21110
query_1	TRUE	0.0391028	3	91	1	0.010989	0.333333	GO:1903070	GO:BP	negative regulation of ER-associated ubiquitin-dependent protein catabolic process	21110
query_1	TRUE	0.0391028	867	91	9	0.0989011	0.0103806	GO:0035239	GO:BP	tube morphogenesis	21110
query_1	TRUE	0.0391028	3	91	1	0.010989	0.333333	GO:0014858	GO:BP	positive regulation of skeletal muscle cell proliferation	21110
query_1	TRUE	0.0391028	3	91	1	0.010989	0.333333	GO:0060559	GO:BP	positive regulation of calcidiol 1-monooxygenase activity	21110
query_1	TRUE	0.0391028	40	91	2	0.021978	0.05	GO:0048753	GO:BP	pigment granule organization	21110
query_1	TRUE	0.0391028	3	91	1	0.010989	0.333333	GO:2000857	GO:BP	positive regulation of mineralocorticoid secretion	21110
query_1	TRUE	0.0391028	3	91	1	0.010989	0.333333	GO:0032349	GO:BP	positive regulation of aldosterone biosynthetic process	21110
query_1	TRUE	0.0391028	3	91	1	0.010989	0.333333	GO:1902822	GO:BP	regulation of late endosome to lysosome transport	21110
query_1	TRUE	0.0391028	3	91	1	0.010989	0.333333	GO:0061740	GO:BP	protein targeting to lysosome involved in chaperone-mediated autophagy	21110
query_1	TRUE	0.0391028	3	91	1	0.010989	0.333333	GO:0010046	GO:BP	response to mycotoxin	21110
query_1	TRUE	0.0391028	3	91	1	0.010989	0.333333	GO:2000978	GO:BP	negative regulation of forebrain neuron differentiation	21110
query_1	TRUE	0.0391028	3	91	1	0.010989	0.333333	GO:1905205	GO:BP	positive regulation of connective tissue replacement	21110
query_1	TRUE	0.0391028	3	91	1	0.010989	0.333333	GO:2000974	GO:BP	negative regulation of pro-B cell differentiation	21110
query_1	TRUE	0.0391028	3	91	1	0.010989	0.333333	GO:0060058	GO:BP	positive regulation of apoptotic process involved in mammary gland involution	21110
query_1	TRUE	0.0391028	3	91	1	0.010989	0.333333	GO:2000860	GO:BP	positive regulation of aldosterone secretion	21110
query_1	TRUE	0.0391028	3	91	1	0.010989	0.333333	GO:1902445	GO:BP	regulation of mitochondrial membrane permeability involved in programmed necrotic cell death	21110
query_1	TRUE	0.0391028	3	91	1	0.010989	0.333333	GO:0061713	GO:BP	anterior neural tube closure	21110
query_1	TRUE	0.0391028	3	91	1	0.010989	0.333333	GO:0060057	GO:BP	apoptotic process involved in mammary gland involution	21110
query_1	TRUE	0.0391028	3	91	1	0.010989	0.333333	GO:0006808	GO:BP	regulation of nitrogen utilization	21110
query_1	TRUE	0.0391028	3	91	1	0.010989	0.333333	GO:0060399	GO:BP	positive regulation of growth hormone receptor signaling pathway	21110
query_1	TRUE	0.0392497	4	91	1	0.010989	0.25	GO:0042022	GO:CC	interleukin-12 receptor complex	22122
query_1	TRUE	0.0392497	4	91	1	0.010989	0.25	GO:0005854	GO:CC	nascent polypeptide-associated complex	22122
query_1	TRUE	0.0392497	635	91	7	0.0769231	0.0110236	GO:0097447	GO:CC	dendritic tree	22122
query_1	TRUE	0.0392497	4	91	1	0.010989	0.25	GO:0034271	GO:CC	phosphatidylinositol 3-kinase complex, class III, type I	22122
query_1	TRUE	0.0392497	4	91	1	0.010989	0.25	GO:0034272	GO:CC	phosphatidylinositol 3-kinase complex, class III, type II	22122
query_1	TRUE	0.0392497	4	91	1	0.010989	0.25	GO:1903349	GO:CC	omegasome membrane	22122
query_1	TRUE	0.0392497	4	91	1	0.010989	0.25	GO:0031021	GO:CC	interphase microtubule organizing center	22122
query_1	TRUE	0.0393087	323	91	5	0.0549451	0.0154799	GO:0009914	GO:BP	hormone transport	21110
query_1	TRUE	0.0394736	130	91	3	0.032967	0.0230769	GO:0030665	GO:CC	clathrin-coated vesicle membrane	22122
query_1	TRUE	0.0395785	449	91	6	0.0659341	0.013363	GO:0010975	GO:BP	regulation of neuron projection development	21110
query_1	TRUE	0.0395785	449	91	6	0.0659341	0.013363	GO:0006091	GO:BP	generation of precursor metabolites and energy	21110
query_1	TRUE	0.039606	60	80	3	0.0375	0.05	REAC:R-HSA-5607761	REAC	Dectin-1 mediated noncanonical NF-kB signaling	10790
query_1	TRUE	0.039606	60	80	3	0.0375	0.05	REAC:R-HSA-72662	REAC	Activation of the mRNA upon binding of the cap-binding complex and eIFs, and subsequent binding to 43S	10790
query_1	TRUE	0.039606	113	80	4	0.05	0.0353982	REAC:R-HSA-72706	REAC	GTP hydrolysis and joining of the 60S ribosomal subunit	10790
query_1	TRUE	0.039606	176	80	5	0.0625	0.0284091	REAC:R-HSA-2990846	REAC	SUMOylation	10790
query_1	TRUE	0.0398572	211	91	4	0.043956	0.0189573	GO:0045637	GO:BP	regulation of myeloid cell differentiation	21110
query_1	TRUE	0.0400083	294	76	7	0.0921053	0.0238095	KEGG:04010	KEGG	MAPK signaling pathway	8161
query_1	TRUE	0.0400083	166	76	5	0.0657895	0.0301205	KEGG:04022	KEGG	cGMP-PKG signaling pathway	8161
query_1	TRUE	0.0404551	212	91	4	0.043956	0.0188679	GO:1901654	GO:BP	response to ketone	21110
query_1	TRUE	0.0404775	62	76	3	0.0394737	0.0483871	KEGG:05321	KEGG	Inflammatory bowel disease	8161
query_1	TRUE	0.0404775	168	76	5	0.0657895	0.0297619	KEGG:04141	KEGG	Protein processing in endoplasmic reticulum	8161
query_1	TRUE	0.040595	1648	91	13	0.142857	0.00788835	GO:0005794	GO:CC	Golgi apparatus	22122
query_1	TRUE	0.0406144	41	91	2	0.021978	0.0487805	GO:0043403	GO:BP	skeletal muscle tissue regeneration	21110
query_1	TRUE	0.0406144	41	91	2	0.021978	0.0487805	GO:0045429	GO:BP	positive regulation of nitric oxide biosynthetic process	21110
query_1	TRUE	0.0406144	41	91	2	0.021978	0.0487805	GO:0072210	GO:BP	metanephric nephron development	21110
query_1	TRUE	0.0406144	41	91	2	0.021978	0.0487805	GO:0048741	GO:BP	skeletal muscle fiber development	21110
query_1	TRUE	0.0406144	41	91	2	0.021978	0.0487805	GO:0002209	GO:BP	behavioral defense response	21110
query_1	TRUE	0.0407635	1696	91	14	0.153846	0.00825472	GO:0007267	GO:BP	cell-cell signaling	21110
query_1	TRUE	0.0408478	327	91	5	0.0549451	0.0152905	GO:0070482	GO:BP	response to oxygen levels	21110
query_1	TRUE	0.0410554	115	80	4	0.05	0.0347826	REAC:R-HSA-168179	REAC	Toll Like Receptor TLR1:TLR2 Cascade	10790
query_1	TRUE	0.0410554	115	80	4	0.05	0.0347826	REAC:R-HSA-181438	REAC	Toll Like Receptor 2 (TLR2) Cascade	10790
query_1	TRUE	0.0414361	214	91	4	0.043956	0.0186916	GO:0007623	GO:BP	circadian rhythm	21110
query_1	TRUE	0.0414611	831	89	9	0.101124	0.0108303	GO:0008289	GO:MF	lipid binding	20195
query_1	TRUE	0.0415896	455	91	6	0.0659341	0.0131868	GO:0002443	GO:BP	leukocyte mediated immunity	21110
query_1	TRUE	0.0416627	884	91	9	0.0989011	0.010181	GO:0140352	GO:BP	export from cell	21110
query_1	TRUE	0.0421591	42	91	2	0.021978	0.047619	GO:1902991	GO:BP	regulation of amyloid precursor protein catabolic process	21110
query_1	TRUE	0.0421591	42	91	2	0.021978	0.047619	GO:0010658	GO:BP	striated muscle cell apoptotic process	21110
query_1	TRUE	0.0421591	117	91	3	0.032967	0.025641	GO:0030518	GO:BP	intracellular steroid hormone receptor signaling pathway	21110
query_1	TRUE	0.0421591	117	91	3	0.032967	0.025641	GO:1905037	GO:BP	autophagosome organization	21110
query_1	TRUE	0.0421591	42	91	2	0.021978	0.047619	GO:0090114	GO:BP	COPII-coated vesicle budding	21110
query_1	TRUE	0.0423987	1535	91	13	0.142857	0.00846906	GO:0120036	GO:BP	plasma membrane bounded cell projection organization	21110
query_1	TRUE	0.0430464	217	91	4	0.043956	0.0184332	GO:1901215	GO:BP	negative regulation of neuron death	21110
query_1	TRUE	0.0437415	461	91	6	0.0659341	0.0130152	GO:0051960	GO:BP	regulation of nervous system development	21110
query_1	TRUE	0.0437451	43	91	2	0.021978	0.0465116	GO:0070232	GO:BP	regulation of T cell apoptotic process	21110
query_1	TRUE	0.0437451	43	91	2	0.021978	0.0465116	GO:1904407	GO:BP	positive regulation of nitric oxide metabolic process	21110
query_1	TRUE	0.0437451	43	91	2	0.021978	0.0465116	GO:0071364	GO:BP	cellular response to epidermal growth factor stimulus	21110
query_1	TRUE	0.0437451	43	91	2	0.021978	0.0465116	GO:0001974	GO:BP	blood vessel remodeling	21110
query_1	TRUE	0.0437451	119	91	3	0.032967	0.0252101	GO:1901800	GO:BP	positive regulation of proteasomal protein catabolic process	21110
query_1	TRUE	0.0437451	43	91	2	0.021978	0.0465116	GO:0098927	GO:BP	vesicle-mediated transport between endosomal compartments	21110
query_1	TRUE	0.0438692	696	89	8	0.0898876	0.0114943	GO:0016773	GO:MF	phosphotransferase activity, alcohol group as acceptor	20195
query_1	TRUE	0.0441374	510	91	6	0.0659341	0.0117647	GO:0015629	GO:CC	actin cytoskeleton	22122
query_1	TRUE	0.0444126	63	80	3	0.0375	0.047619	REAC:R-HSA-450294	REAC	MAP kinase activation	10790
query_1	TRUE	0.0444126	22	80	2	0.025	0.0909091	REAC:R-HSA-112409	REAC	RAF-independent MAPK1/3 activation	10790
query_1	TRUE	0.0446879	120	91	3	0.032967	0.025	GO:0042752	GO:BP	regulation of circadian rhythm	21110
query_1	TRUE	0.0446879	220	91	4	0.043956	0.0181818	GO:0007033	GO:BP	vacuole organization	21110
query_1	TRUE	0.0452919	44	91	2	0.021978	0.0454545	GO:0072538	GO:BP	T-helper 17 type immune response	21110
query_1	TRUE	0.0452919	44	91	2	0.021978	0.0454545	GO:1903573	GO:BP	negative regulation of response to endoplasmic reticulum stress	21110
query_1	TRUE	0.0452919	44	91	2	0.021978	0.0454545	GO:1900087	GO:BP	positive regulation of G1/S transition of mitotic cell cycle	21110
query_1	TRUE	0.0452919	44	91	2	0.021978	0.0454545	GO:0034205	GO:BP	amyloid-beta formation	21110
query_1	TRUE	0.0452919	44	91	2	0.021978	0.0454545	GO:0071548	GO:BP	response to dexamethasone	21110
query_1	TRUE	0.0452919	44	91	2	0.021978	0.0454545	GO:0046006	GO:BP	regulation of activated T cell proliferation	21110
query_1	TRUE	0.0452919	44	91	2	0.021978	0.0454545	GO:0006623	GO:BP	protein targeting to vacuole	21110
query_1	TRUE	0.0453049	119	80	4	0.05	0.0336134	REAC:R-HSA-9006936	REAC	Signaling by TGFB family members	10790
query_1	TRUE	0.0453139	121	91	3	0.032967	0.0247934	GO:0045931	GO:BP	positive regulation of mitotic cell cycle	21110
query_1	TRUE	0.0457574	605	91	7	0.0769231	0.0115702	GO:0010256	GO:BP	endomembrane system organization	21110
query_1	TRUE	0.0458254	339	91	5	0.0549451	0.0147493	GO:0051604	GO:BP	protein maturation	21110
query_1	TRUE	0.0460633	120	80	4	0.05	0.0333333	REAC:R-HSA-72737	REAC	Cap-dependent Translation Initiation	10790
query_1	TRUE	0.0460633	120	80	4	0.05	0.0333333	REAC:R-HSA-72613	REAC	Eukaryotic Translation Initiation	10790
query_1	TRUE	0.0463105	109	89	3	0.0337079	0.0275229	GO:0005200	GO:MF	structural constituent of cytoskeleton	20195
query_1	TRUE	0.046631	5	91	1	0.010989	0.2	GO:1990462	GO:CC	omegasome	22122
query_1	TRUE	0.046631	5	91	1	0.010989	0.2	GO:0031465	GO:CC	Cul4B-RING E3 ubiquitin ligase complex	22122
query_1	TRUE	0.046631	5	91	1	0.010989	0.2	GO:0005850	GO:CC	eukaryotic translation initiation factor 2 complex	22122
query_1	TRUE	0.046631	140	91	3	0.032967	0.0214286	GO:0001669	GO:CC	acrosomal vesicle	22122
query_1	TRUE	0.046631	5	91	1	0.010989	0.2	GO:0072536	GO:CC	interleukin-23 receptor complex	22122
query_1	TRUE	0.0466708	3	89	1	0.011236	0.333333	GO:0039552	GO:MF	RIG-I binding	20195
query_1	TRUE	0.0466708	3	89	1	0.011236	0.333333	GO:0005128	GO:MF	erythropoietin receptor binding	20195
query_1	TRUE	0.0466708	3	89	1	0.011236	0.333333	GO:1990450	GO:MF	linear polyubiquitin binding	20195
query_1	TRUE	0.0466708	3	89	1	0.011236	0.333333	GO:0005055	GO:MF	laminin receptor activity	20195
query_1	TRUE	0.0466708	3	89	1	0.011236	0.333333	GO:0072570	GO:MF	ADP-D-ribose binding	20195
query_1	TRUE	0.0466708	436	89	6	0.0674157	0.0137615	GO:0004674	GO:MF	protein serine/threonine kinase activity	20195
query_1	TRUE	0.0469283	45	91	2	0.021978	0.0444444	GO:0050856	GO:BP	regulation of T cell receptor signaling pathway	21110
query_1	TRUE	0.0469283	45	91	2	0.021978	0.0444444	GO:0044788	GO:BP	modulation by host of viral process	21110
query_1	TRUE	0.0469283	45	91	2	0.021978	0.0444444	GO:0042269	GO:BP	regulation of natural killer cell mediated cytotoxicity	21110
query_1	TRUE	0.0469283	45	91	2	0.021978	0.0444444	GO:2000785	GO:BP	regulation of autophagosome assembly	21110
query_1	TRUE	0.0469283	45	91	2	0.021978	0.0444444	GO:0008631	GO:BP	intrinsic apoptotic signaling pathway in response to oxidative stress	21110
query_1	TRUE	0.0469878	123	91	3	0.032967	0.0243902	GO:0032355	GO:BP	response to estradiol	21110
query_1	TRUE	0.0472846	23	80	2	0.025	0.0869565	REAC:R-HSA-982772	REAC	Growth hormone receptor signaling	10790
query_1	TRUE	0.0479197	124	91	3	0.032967	0.0241935	GO:0043200	GO:BP	response to amino acid	21110
query_1	TRUE	0.0479197	124	91	3	0.032967	0.0241935	GO:0072655	GO:BP	establishment of protein localization to mitochondrion	21110
query_1	TRUE	0.0481923	4	91	1	0.010989	0.25	GO:1905457	GO:BP	negative regulation of lymphoid progenitor cell differentiation	21110
query_1	TRUE	0.0481923	4	91	1	0.010989	0.25	GO:0090086	GO:BP	negative regulation of protein deubiquitination	21110
query_1	TRUE	0.0481923	4	91	1	0.010989	0.25	GO:0014805	GO:BP	smooth muscle adaptation	21110
query_1	TRUE	0.0481923	46	91	2	0.021978	0.0434783	GO:0014904	GO:BP	myotube cell development	21110
query_1	TRUE	0.0481923	4	91	1	0.010989	0.25	GO:2000342	GO:BP	negative regulation of chemokine (C-X-C motif) ligand 2 production	21110
query_1	TRUE	0.0481923	4	91	1	0.010989	0.25	GO:0072734	GO:BP	cellular response to staurosporine	21110
query_1	TRUE	0.0481923	4	91	1	0.010989	0.25	GO:0070164	GO:BP	negative regulation of adiponectin secretion	21110
query_1	TRUE	0.0481923	4	91	1	0.010989	0.25	GO:0045632	GO:BP	negative regulation of mechanoreceptor differentiation	21110
query_1	TRUE	0.0481923	46	91	2	0.021978	0.0434783	GO:0006984	GO:BP	ER-nucleus signaling pathway	21110
query_1	TRUE	0.0481923	46	91	2	0.021978	0.0434783	GO:0097300	GO:BP	programmed necrotic cell death	21110
query_1	TRUE	0.0481923	4	91	1	0.010989	0.25	GO:1903553	GO:BP	positive regulation of extracellular exosome assembly	21110
query_1	TRUE	0.0481923	4	91	1	0.010989	0.25	GO:0045608	GO:BP	negative regulation of inner ear auditory receptor cell differentiation	21110
query_1	TRUE	0.0481923	4	91	1	0.010989	0.25	GO:2000981	GO:BP	negative regulation of inner ear receptor cell differentiation	21110
query_1	TRUE	0.0481923	4	91	1	0.010989	0.25	GO:0034124	GO:BP	regulation of MyD88-dependent toll-like receptor signaling pathway	21110
query_1	TRUE	0.0481923	4	91	1	0.010989	0.25	GO:0110010	GO:BP	basolateral protein secretion	21110
query_1	TRUE	0.0481923	4	91	1	0.010989	0.25	GO:0002502	GO:BP	peptide antigen assembly with MHC class I protein complex	21110
query_1	TRUE	0.0481923	4	91	1	0.010989	0.25	GO:0072086	GO:BP	specification of loop of Henle identity	21110
query_1	TRUE	0.0481923	4	91	1	0.010989	0.25	GO:0071658	GO:BP	regulation of IP-10 production	21110
query_1	TRUE	0.0481923	4	91	1	0.010989	0.25	GO:0018076	GO:BP	N-terminal peptidyl-lysine acetylation	21110
query_1	TRUE	0.0481923	4	91	1	0.010989	0.25	GO:1900739	GO:BP	regulation of protein insertion into mitochondrial membrane involved in apoptotic signaling pathway	21110
query_1	TRUE	0.0481923	4	91	1	0.010989	0.25	GO:0071612	GO:BP	IP-10 production	21110
query_1	TRUE	0.0481923	4	91	1	0.010989	0.25	GO:0019042	GO:BP	viral latency	21110
query_1	TRUE	0.0481923	4	91	1	0.010989	0.25	GO:2000697	GO:BP	negative regulation of epithelial cell differentiation involved in kidney development	21110
query_1	TRUE	0.0481923	4	91	1	0.010989	0.25	GO:1904886	GO:BP	beta-catenin destruction complex disassembly	21110
query_1	TRUE	0.0481923	4	91	1	0.010989	0.25	GO:1900740	GO:BP	positive regulation of protein insertion into mitochondrial membrane involved in apoptotic signaling pathway	21110
query_1	TRUE	0.0481923	4	91	1	0.010989	0.25	GO:0032462	GO:BP	regulation of protein homooligomerization	21110
query_1	TRUE	0.0481923	4	91	1	0.010989	0.25	GO:0099576	GO:BP	regulation of protein catabolic process at postsynapse, modulating synaptic transmission	21110
query_1	TRUE	0.0481923	4	91	1	0.010989	0.25	GO:0002397	GO:BP	MHC class I protein complex assembly	21110
query_1	TRUE	0.0481923	4	91	1	0.010989	0.25	GO:0032461	GO:BP	positive regulation of protein oligomerization	21110
query_1	TRUE	0.0481923	4	91	1	0.010989	0.25	GO:0071211	GO:BP	protein targeting to vacuole involved in autophagy	21110
query_1	TRUE	0.0481923	4	91	1	0.010989	0.25	GO:0072733	GO:BP	response to staurosporine	21110
query_1	TRUE	0.0481923	4	91	1	0.010989	0.25	GO:1905550	GO:BP	regulation of protein localization to endoplasmic reticulum	21110
query_1	TRUE	0.0481923	4	91	1	0.010989	0.25	GO:1903347	GO:BP	negative regulation of bicellular tight junction assembly	21110
query_1	TRUE	0.0481923	4	91	1	0.010989	0.25	GO:0035722	GO:BP	interleukin-12-mediated signaling pathway	21110
query_1	TRUE	0.0481923	4	91	1	0.010989	0.25	GO:0001777	GO:BP	T cell homeostatic proliferation	21110
query_1	TRUE	0.0482779	118	76	4	0.0526316	0.0338983	KEGG:04722	KEGG	Neurotrophin signaling pathway	8161
query_1	TRUE	0.04862	478	91	6	0.0659341	0.0125523	GO:0023061	GO:BP	signal release	21110
query_1	TRUE	0.0486439	66	80	3	0.0375	0.0454545	REAC:R-HSA-9614085	REAC	FOXO-mediated transcription	10790
query_1	TRUE	0.0487981	1076	91	10	0.10989	0.00929368	GO:0009887	GO:BP	animal organ morphogenesis	21110
query_1	TRUE	0.0490337	55	91	2	0.021978	0.0363636	GO:1904724	GO:CC	tertiary granule lumen	22122
query_1	TRUE	0.0490581	2535	80	28	0.35	0.0110454	REAC:R-HSA-162582	REAC	Signal Transduction	10790
query_1	TRUE	0.0490676	47	91	2	0.021978	0.0425532	GO:0046427	GO:BP	positive regulation of receptor signaling pathway via JAK-STAT	21110
query_1	TRUE	0.0490676	47	91	2	0.021978	0.0425532	GO:0070849	GO:BP	response to epidermal growth factor	21110
query_1	TRUE	0.0490676	47	91	2	0.021978	0.0425532	GO:0030521	GO:BP	androgen receptor signaling pathway	21110
query_1	TRUE	0.0492239	114	89	3	0.0337079	0.0263158	GO:0051082	GO:MF	unfolded protein binding	20195
query_1	TRUE	0.0492373	127	91	3	0.032967	0.023622	GO:0032874	GO:BP	positive regulation of stress-activated MAPK cascade	21110
query_1	TRUE	0.0495716	115	89	3	0.0337079	0.026087	GO:0001221	GO:MF	transcription coregulator binding	20195
query_1	TRUE	0.0495716	722	89	8	0.0898876	0.0110803	GO:0016746	GO:MF	acyltransferase activity	20195
query_1	TRUE	0.0497835	231	91	4	0.043956	0.017316	GO:0046777	GO:BP	protein autophosphorylation	21110
query_1	TRUE	0.0498541	922	91	9	0.0989011	0.00976139	GO:0000278	GO:BP	mitotic cell cycle	21110
